# Supplementary material for: Design, Synthesis and Preclinical Evaluation of a Brain-Permeable PET Tracer for P2Y12 Receptor Imaging in the Brain
Source: J Med Chem. 2025 Jul 25;68(15):15543–62. doi: 10.1021/acs.jmedchem.5c00457 (PMC12362594; doi:10.1021/acs.jmedchem.5c00457)
Supplement: Supplementary file 1 [file jm5c00457_si_001.csv]

Compound	SMILES
1	O=[11C](N1CCN(C2=NC(N3CC(NCC3)=O)=NC(S4)=C2C=C4CC)CC1)C(C=C5)=CC=C5C6=CC=CC=C6
2	CCCC(S1)=CC2=C1N=C(OCC[18F])N=C2N3CCN4C(C3)=NN=C4C(F)(F)F
3	O=C(N1)C(C(N1C2=CC=CC=C2)=O)=CC3=CC=C(OCCC[18F])C4=C3C=CC=C4
4	CC(N=C1N2CC(C2)NC(NS(C3=CC=C(Cl)S3)(=O)=O)=O)=C(C(OCC)=O)C=C1[11C]#N
5	O=S(CC1=CC=CC=C1)(NC(C(CC2)CCN2C3=NC(C)=C(C(OCC)=O)C=C3[11C]#N)=O)=O
6	FC1=CC=C(CNC(N2CCN(C3=NC([H])=C(C=C3Cl)C(OCC)=O)CC2)=O)C=C1
7	FC1=CC=C(CNC(N2CCN(C3=NC(C)=C(C=C3C#N)C(OCC)=O)CC2)=O)C=C1
8	FC1=CC=C(CNC(N2CCN(CC2)C3=NC4=C(C=C3C#N)C(OC4)=O)=O)C=C1
9	FC1=CC=C(CNC(C2CCN(C3=NC(C)=C(C=C3[H])C(OCC)=O)CC2)=O)C=C1
10	FC1=CC=C(CNC(C2CCN(C3=NC([H])=C(C=C3Cl)C(OCC)=O)CC2)=O)C=C1
11	FC1=CC=C(CNC(C2CCN(C3=NC(C)=C(C=C3Cl)C(OCC)=O)CC2)=O)C=C1
12	FC1=CC=C(CNC(C2CCN(C3=NC(C)=C(C=C3C#N)C(OCC)=O)CC2)=O)C=C1
13	FC1=CC=C(CNC(C2CCN(C3=CC(OCCC)=C(C=C3Cl)C(OCC)=O)CC2)=O)C=C1
14	FC1=CC=C(CNC(C2CCN(CC2)C3=NC4=C(C=C3C#N)C(OC4)=O)=O)C=C1
15	FC1=CC=C(CCNC(C2CCN(C3=NC(C)=C(C=C3[H])C(OCC)=O)CC2)=O)C=C1
16	FC1=CC=C(CCNC(C2CCN(C3=NC(C)=C(C=C3Cl)C(OCC)=O)CC2)=O)C=C1
17	FC1=CC=C(CCNC(C2CCN(C3=NC([H])=C(C=C3Cl)C(OCC)=O)CC2)=O)C=C1
18	FC1=CC=C(CCNC(C2CCN(C3=NC(C)=C(C=C3C#N)C(OCC)=O)CC2)=O)C=C1
19	FC1=CC=C(CCNC(C2CCN(C3=CC(OCCC)=C(C=C3Cl)C(OCC)=O)CC2)=O)C=C1
20	FC1=CC=C(CNC(C(C2)CN2C3=NC(C)=C(C=C3[H])C(OCC)=O)=O)C=C1
21	FC1=CC=C(CNC(C(C2)CN2C3=NC([H])=C(C=C3Cl)C(OCC)=O)=O)C=C1
22	FC1=CC=C(CNC(C(C2)CN2C3=NC(C)=C(C=C3C#N)C(OCC)=O)=O)C=C1
23	CC(OC(N1CCNCC1)=O)(C)C
24	FC1=CC=C(CNC(N(CC2)CCN2C(OC(C)(C)C)=O)=O)C=C1
25	FC1=CC=C(CNC(N2CCNCC2)=O)C=C1
26	O=C(O)C(CC1)CCN1C(OC(C)(C)C)=O
27	O=C(O)C1CN(C1)C(OC(C)(C)C)=O
28	O=C(NCC1=CC=C(F)C=C1)C2CCN(CC2)C(OC(C)(C)C)=O
29	O=C(NCCC1=CC=C(F)C=C1)C2CCN(CC2)C(OC(C)(C)C)=O
30	O=C(NCC1=CC=C(F)C=C1)C2CN(C2)C(OC(C)(C)C)=O
31	O=C(NCC1=CC=C(F)C=C1)C2CCNCC2
32	O=C(NCCC1=CC=C(F)C=C1)C2CCNCC2
33	O=C(NCC1=CC=C(F)C=C1)C2CNC2
34	O=C(C(C=C1)=C(C)N=C1Cl)OCC
35	O=C(C(C=C1Cl)=CN=C1Cl)OCC
36	O=C(C(C=C1Cl)=C(C)N=C1Cl)OCC
37	O=C(C(C=C1C#N)=C(C)N=C1Cl)OCC
38	O=C1OCC2=C1C=C(C(Cl)=N2)C#N
39	OC1=CC(F)=CC=C1C(O)=O
40	OC1=CC(F)=CC=C1C(OCC)=O
41	O=C(OCC)C1=CC=C(F)C=C1OCCC
42	O=C(OCC)C1=CC(Cl)=C(F)C=C1OCCC
43	O=C(NCC1=CC=C(B2OC(C)(C)C(C)(C)O2)C=C1)C(CC3)CCN3C(OC(C)(C)C)=O
44	O=C(NCC1=CC=C(B2OC(C)(C)C(C)(C)O2)C=C1)C3CCNCC3
45	O=C(NCC1=CC=C(B2OC(C)(C)C(C)(C)O2)C=C1)C3CCN(C4=NC(C)=C(C=C4C#N)C(OCC)=O)CC3
