# Supplementary material for: Design, Synthesis and Preclinical Evaluation of a Brain-Permeable PET Tracer for P2Y12 Receptor Imaging in the Brain
Source: J Med Chem. 2025 Jul 25;68(15):15543–62. doi: 10.1021/acs.jmedchem.5c00457 (PMC12362594; doi:10.1021/acs.jmedchem.5c00457)
Supplement: Supplementary file 2 [file jm5c00457_si_002.pdb]

HEADER    MEMBRANE PROTEIN                                    4NTJ    
REMARK  99                                                                      
REMARK  99 MOE v2022.02 (Chemical Computing Group ULC) Wed Feb 12 16:13:28 2025 
SEQRES   1 A  466  ASP TYR LYS ASP ASP ASP ASP GLY ALA PRO GLN ALA VAL
SEQRES   2 A  466  ASP ASN LEU THR SER ALA PRO GLY ASN THR SER LEU CYS
SEQRES   3 A  466  THR ARG ASP TYR LYS ILE THR GLN VAL LEU PHE PRO LEU
SEQRES   4 A  466  LEU TYR THR VAL LEU PHE PHE VAL GLY LEU ILE THR ASN
SEQRES   5 A  466  GLY LEU ALA MET ARG ILE PHE PHE GLN ILE ARG SER LYS
SEQRES   6 A  466  SER ASN PHE ILE ILE PHE LEU LYS ASN THR VAL ILE SER
SEQRES   7 A  466  ASP LEU LEU MET ILE LEU THR PHE PRO PHE LYS ILE LEU
SEQRES   8 A  466  SER ASP ALA LYS LEU GLY THR GLY PRO LEU ARG THR PHE
SEQRES   9 A  466  VAL CYS GLN VAL THR SER VAL ILE PHE TYR PHE THR MET
SEQRES  10 A  466  TYR ILE SER ILE SER PHE LEU GLY LEU ILE THR ILE ASP
SEQRES  11 A  466  ARG TYR GLN LYS THR THR ARG PRO PHE LYS THR SER ASN
SEQRES  12 A  466  PRO LYS ASN LEU LEU GLY ALA LYS ILE LEU SER VAL VAL
SEQRES  13 A  466  ILE TRP ALA PHE MET PHE LEU LEU SER LEU PRO ASN MET
SEQRES  14 A  466  ILE LEU THR ASN ARG GLN PRO ARG ASP LYS ASN VAL LYS
SEQRES  15 A  466  LYS CYS SER PHE LEU LYS SER GLU PHE GLY LEU VAL TRP
SEQRES  16 A  466  HIS GLU ILE VAL ASN TYR ILE CYS GLN VAL ILE PHE TRP
SEQRES  17 A  466  ILE ASN PHE LEU ILE VAL ILE VAL CYS TYR THR LEU ILE
SEQRES  18 A  466  THR LYS GLU LEU TYR ARG SER TYR VAL ARG THR ALA ASP
SEQRES  19 A  466  LEU GLU ASP ASN TRP GLU THR LEU ASN ASP ASN LEU LYS
SEQRES  20 A  466  VAL ILE GLU LYS ALA ASP ASN ALA ALA GLN VAL LYS ASP
SEQRES  21 A  466  ALA LEU THR LYS MET ARG ALA ALA ALA LEU ASP ALA GLN
SEQRES  22 A  466  LYS ALA THR PRO PRO LYS LEU GLU ASP LYS SER PRO ASP
SEQRES  23 A  466  SER PRO GLU MET LYS ASP PHE ARG HIS GLY PHE ASP ILE
SEQRES  24 A  466  LEU VAL GLY GLN ILE ASP ASP ALA LEU LYS LEU ALA ASN
SEQRES  25 A  466  GLU GLY LYS VAL LYS GLU ALA GLN ALA ALA ALA GLU GLN
SEQRES  26 A  466  LEU LYS THR THR ARG ASN ALA TYR ILE GLN LYS TYR LEU
SEQRES  27 A  466  ARG GLY VAL GLY LYS VAL PRO ARG LYS LYS VAL ASN VAL
SEQRES  28 A  466  LYS VAL PHE ILE ILE ILE ALA VAL PHE PHE ILE CYS PHE
SEQRES  29 A  466  VAL PRO PHE HIS PHE ALA ARG ILE PRO TYR THR LEU SER
SEQRES  30 A  466  GLN THR ARG ASP VAL PHE ASP CYS THR ALA GLU ASN THR
SEQRES  31 A  466  LEU PHE TYR VAL LYS GLU SER THR LEU TRP LEU THR SER
SEQRES  32 A  466  LEU ASN ALA CYS LEU ASN PRO PHE ILE TYR PHE PHE LEU
SEQRES  33 A  466  CYS LYS SER PHE ARG ASN SER LEU ILE SER MET LEU LYS
SEQRES  34 A  466  CYS PRO ASN SER ALA THR SER LEU SER GLN ASP ASN ARG
SEQRES  35 A  466  LYS LYS GLU GLN ASP GLY GLY ASP PRO ASN GLU GLU THR
SEQRES  36 A  466  PRO MET GLY ARG PRO LEU GLU VAL LEU PHE GLN
HELIX    1   1 TYR A   21  THR A   24  1               Generated by MOE    4
HELIX    2   2 LEU A   27  PHE A   50  1               Generated by MOE   24
HELIX    3   3 ASN A   58  ILE A   74  1               Generated by MOE   17
HELIX    4   4 PHE A   77  ASP A   84  1               Generated by MOE    8
HELIX    5   5 ARG A   93  GLN A  124  1               Generated by MOE   32
HELIX    6   6 GLY A  140  SER A  156  1               Generated by MOE   17
HELIX    7   7 LEU A  157  ASN A  159  5               Generated by MOE    3
HELIX    8   8 GLU A  181  LYS A 1019  1               Generated by MOE   62
HELIX    9   9 ALA A 1023  LYS A 1042  1               Generated by MOE   20
HELIX   10  10 LYS A 1051  ASP A 1054  1               Generated by MOE    4
HELIX   11  11 ASP A 1060  GLU A 1081  1               Generated by MOE   22
HELIX   12  12 VAL A 1084  GLU A 1092  1               Generated by MOE    9
HELIX   13  13 GLN A 1093  LYS A 1095  5               Generated by MOE    3
HELIX   14  14 THR A 1097  VAL A  226  1               Generated by MOE   13
HELIX   15  15 ASN A  235  VAL A  238  1               Generated by MOE    4
HELIX   16  16 ILE A  240  CYS A  248  1               Generated by MOE    9
HELIX   17  17 VAL A  250  ALA A  255  1               Generated by MOE    6
HELIX   18  18 PRO A  258  THR A  260  5               Generated by MOE    3
HELIX   19  19 CYS A  270  SER A  288  1               Generated by MOE   19
HELIX   20  20 ASN A  290  LEU A  293  1               Generated by MOE    4
HELIX   21  21 PRO A  295  LEU A  301  1               Generated by MOE    7
HELIX   22  22 LYS A  303  SER A  311  1               Generated by MOE    9
HELIX   23  23 TYR A   21  THR A   24  1               Generated by MOE    4
HELIX   24  24 LEU A   27  PHE A   50  1               Generated by MOE   24
HELIX   25  25 ASN A   58  ILE A   74  1               Generated by MOE   17
HELIX   26  26 PHE A   77  ASP A   84  1               Generated by MOE    8
HELIX   27  27 ARG A   93  GLN A  124  1               Generated by MOE   32
HELIX   28  28 GLY A  140  SER A  156  1               Generated by MOE   17
HELIX   29  29 LEU A  157  ASN A  159  5               Generated by MOE    3
HELIX   30  30 GLU A  181  LYS A 1019  1               Generated by MOE   62
HELIX   31  31 ALA A 1023  LYS A 1042  1               Generated by MOE   20
HELIX   32  32 LYS A 1051  ASP A 1054  1               Generated by MOE    4
HELIX   33  33 ASP A 1060  GLU A 1081  1               Generated by MOE   22
HELIX   34  34 VAL A 1084  GLU A 1092  1               Generated by MOE    9
HELIX   35  35 GLN A 1093  LYS A 1095  5               Generated by MOE    3
HELIX   36  36 THR A 1097  VAL A  226  1               Generated by MOE   13
HELIX   37  37 ASN A  235  VAL A  238  1               Generated by MOE    4
HELIX   38  38 ILE A  240  CYS A  248  1               Generated by MOE    9
HELIX   39  39 VAL A  250  ALA A  255  1               Generated by MOE    6
HELIX   40  40 PRO A  258  THR A  260  5               Generated by MOE    3
HELIX   41  41 CYS A  270  SER A  288  1               Generated by MOE   19
HELIX   42  42 ASN A  290  LEU A  293  1               Generated by MOE    4
HELIX   43  43 PRO A  295  LEU A  301  1               Generated by MOE    7
HELIX   44  44 LYS A  303  SER A  311  1               Generated by MOE    9
SSBOND   1 CYS A   17    CYS A  270                          1555   1555  2.04
SSBOND   2 CYS A   17    CYS A  270                          1555   1555  2.04
ATOM      1  N   LEU A  16       9.178 119.559  44.304  1.00136.21           N1+
ATOM      2  CA  LEU A  16       9.853 120.517  43.427  1.00138.54           C  
ATOM      3  C   LEU A  16       9.921 119.978  41.984  1.00140.43           C  
ATOM      4  O   LEU A  16       9.632 120.716  41.035  1.00142.40           O  
ATOM      5  CB  LEU A  16      11.263 120.896  43.967  1.00139.30           C  
ATOM      6  CG  LEU A  16      12.374 119.821  44.047  1.00141.47           C  
ATOM      7  CD1 LEU A  16      13.746 120.456  43.915  1.00143.50           C  
ATOM      8  CD2 LEU A  16      12.288 118.993  45.333  1.00141.39           C  
ATOM      9  H1  LEU A  16       8.238 119.401  43.969  1.00136.21           H  
ATOM     10  H2  LEU A  16       9.143 119.929  45.243  1.00136.21           H  
ATOM     11  HA  LEU A  16       9.264 121.434  43.415  1.00138.54           H  
ATOM     12  HB2 LEU A  16      11.121 121.278  44.978  1.00139.30           H  
ATOM     13  HB3 LEU A  16      11.642 121.693  43.327  1.00139.30           H  
ATOM     14  HG  LEU A  16      12.219 119.139  43.211  1.00141.47           H  
ATOM     15 HD11 LEU A  16      13.911 121.141  44.747  1.00143.50           H  
ATOM     16 HD12 LEU A  16      13.803 121.005  42.975  1.00143.50           H  
ATOM     17 HD13 LEU A  16      14.509 119.678  43.928  1.00143.50           H  
ATOM     18 HD21 LEU A  16      12.439 119.643  46.195  1.00141.39           H  
ATOM     19 HD22 LEU A  16      13.058 118.222  45.321  1.00141.39           H  
ATOM     20 HD23 LEU A  16      11.306 118.525  45.399  1.00141.39           H  
ATOM     21  N   CYS A  17      10.277 118.684  41.839  1.00132.59           N  
ATOM     22  CA  CYS A  17      10.381 117.966  40.571  1.00131.08           C  
ATOM     23  C   CYS A  17       9.064 117.236  40.327  1.00127.68           C  
ATOM     24  O   CYS A  17       8.594 116.516  41.211  1.00125.62           O  
ATOM     25  CB  CYS A  17      11.568 117.008  40.602  1.00130.38           C  
ATOM     26  SG  CYS A  17      12.345 116.734  38.990  1.00136.34           S  
ATOM     27  H   CYS A  17      10.490 118.167  42.680  1.00132.59           H  
ATOM     28  HA  CYS A  17      10.558 118.660  39.749  1.00131.08           H  
ATOM     29  HB2 CYS A  17      11.221 116.047  40.982  1.00130.38           H  
ATOM     30  HB3 CYS A  17      12.319 117.416  41.278  1.00130.38           H  
ATOM     31  N   THR A  18       8.446 117.455  39.153  1.00120.76           N  
ATOM     32  CA  THR A  18       7.132 116.890  38.833  1.00117.58           C  
ATOM     33  C   THR A  18       7.215 115.737  37.818  1.00115.96           C  
ATOM     34  O   THR A  18       7.988 115.790  36.859  1.00116.15           O  
ATOM     35  CB  THR A  18       6.185 118.001  38.331  1.00119.99           C  
ATOM     36  OG1 THR A  18       6.491 119.229  38.998  1.00115.74           O  
ATOM     37  CG2 THR A  18       4.716 117.663  38.554  1.00116.72           C  
ATOM     38  H   THR A  18       8.906 118.032  38.464  1.00120.76           H  
ATOM     39  HA  THR A  18       6.728 116.464  39.751  1.00117.58           H  
ATOM     40  HB  THR A  18       6.342 118.096  37.257  1.00119.99           H  
ATOM     41 HG21 THR A  18       4.478 116.726  38.051  1.00116.72           H  
ATOM     42 HG22 THR A  18       4.525 117.561  39.622  1.00116.72           H  
ATOM     43 HG23 THR A  18       4.094 118.461  38.149  1.00116.72           H  
ATOM     44  HG1 THR A  18       7.197 119.051  39.624  1.00115.74           H  
ATOM     45  N   ARG A  19       6.385 114.701  38.045  1.00107.97           N  
ATOM     46  CA  ARG A  19       6.256 113.515  37.193  1.00105.74           C  
ATOM     47  C   ARG A  19       4.798 113.289  36.818  1.00109.28           C  
ATOM     48  O   ARG A  19       3.904 113.736  37.541  1.00108.95           O  
ATOM     49  CB  ARG A  19       6.820 112.274  37.890  1.00101.27           C  
ATOM     50  CG  ARG A  19       8.341 112.316  38.012  1.00107.60           C  
ATOM     51  CD  ARG A  19       8.853 111.153  38.870  1.00107.95           C  
ATOM     52  NE  ARG A  19       8.443 111.293  40.286  1.00109.87           N  
ATOM     53  CZ  ARG A  19       9.142 111.883  41.252  1.00119.62           C  
ATOM     54  NH1 ARG A  19      10.313 112.451  40.983  1.00103.32           N  
ATOM     55  NH2 ARG A  19       8.675 111.910  42.493  1.00103.41           N1+
ATOM     56  H   ARG A  19       5.804 114.745  38.870  1.00107.97           H  
ATOM     57  HA  ARG A  19       6.800 113.669  36.258  1.00105.74           H  
ATOM     58  HB2 ARG A  19       6.539 111.388  37.329  1.00101.27           H  
ATOM     59  HB3 ARG A  19       6.385 112.196  38.880  1.00101.27           H  
ATOM     60  HG2 ARG A  19       8.618 113.260  38.472  1.00107.60           H  
ATOM     61  HG3 ARG A  19       8.784 112.257  37.017  1.00107.60           H  
ATOM     62  HD2 ARG A  19       9.940 111.104  38.791  1.00107.95           H  
ATOM     63  HD3 ARG A  19       8.457 110.218  38.471  1.00107.95           H  
ATOM     64  HE  ARG A  19       7.552 110.886  40.533  1.00109.87           H  
ATOM     65 HH11 ARG A  19      10.677 112.436  40.041  1.00103.32           H  
ATOM     66 HH12 ARG A  19      10.839 112.898  41.721  1.00103.32           H  
ATOM     67 HH21 ARG A  19       9.208 112.359  43.224  1.00103.41           H  
ATOM     68 HH22 ARG A  19       7.786 111.481  42.708  1.00103.41           H  
ATOM     69  N   ASP A  20       4.558 112.598  35.707  1.00106.18           N  
ATOM     70  CA  ASP A  20       3.227 112.284  35.173  1.00107.36           C  
ATOM     71  C   ASP A  20       2.393 111.450  36.163  1.00109.16           C  
ATOM     72  O   ASP A  20       2.824 110.392  36.648  1.00105.01           O  
ATOM     73  CB  ASP A  20       3.409 111.587  33.816  1.00110.01           C  
ATOM     74  CG  ASP A  20       2.105 111.196  33.113  1.00121.59           C  
ATOM     75  OD1 ASP A  20       1.067 111.876  33.298  1.00123.97           O  
ATOM     76  OD2 ASP A  20       2.150 110.163  32.419  1.00128.34           O1-
ATOM     77  H   ASP A  20       5.360 112.274  35.177  1.00106.18           H  
ATOM     78  HA  ASP A  20       2.690 113.213  34.982  1.00107.36           H  
ATOM     79  HB2 ASP A  20       4.007 110.687  33.970  1.00110.01           H  
ATOM     80  HB3 ASP A  20       3.969 112.250  33.154  1.00110.01           H  
ATOM     81  N   TYR A  21       1.182 111.927  36.475  1.00108.19           N  
ATOM     82  CA  TYR A  21       0.276 111.271  37.428  1.00107.68           C  
ATOM     83  C   TYR A  21      -0.236 109.927  36.884  1.00111.96           C  
ATOM     84  O   TYR A  21      -0.545 109.031  37.670  1.00109.81           O  
ATOM     85  CB  TYR A  21      -0.905 112.189  37.811  1.00111.99           C  
ATOM     86  CG  TYR A  21      -2.039 112.230  36.806  1.00118.05           C  
ATOM     87  CD1 TYR A  21      -3.155 111.408  36.949  1.00120.62           C  
ATOM     88  CD2 TYR A  21      -2.005 113.102  35.720  1.00122.16           C  
ATOM     89  CE1 TYR A  21      -4.195 111.431  36.021  1.00125.20           C  
ATOM     90  CE2 TYR A  21      -3.043 113.141  34.789  1.00126.72           C  
ATOM     91  CZ  TYR A  21      -4.138 112.304  34.945  1.00135.52           C  
ATOM     92  OH  TYR A  21      -5.166 112.337  34.034  1.00140.84           O  
ATOM     93  H   TYR A  21       0.866 112.774  36.025  1.00108.19           H  
ATOM     94  HA  TYR A  21       0.852 111.071  38.331  1.00107.68           H  
ATOM     95  HB2 TYR A  21      -0.521 113.202  37.928  1.00111.99           H  
ATOM     96  HB3 TYR A  21      -1.309 111.841  38.762  1.00111.99           H  
ATOM     97  HD1 TYR A  21      -3.215 110.740  37.795  1.00120.62           H  
ATOM     98  HD2 TYR A  21      -1.158 113.761  35.597  1.00122.16           H  
ATOM     99  HE1 TYR A  21      -5.042 110.771  36.140  1.00125.20           H  
ATOM    100  HE2 TYR A  21      -2.994 113.820  33.950  1.00126.72           H  
ATOM    101  HH  TYR A  21      -5.886 111.728  34.213  1.00140.84           H  
ATOM    102  N   LYS A  22      -0.328 109.799  35.544  1.00111.00           N  
ATOM    103  CA  LYS A  22      -0.780 108.595  34.840  1.00111.33           C  
ATOM    104  C   LYS A  22       0.184 107.422  35.080  1.00112.24           C  
ATOM    105  O   LYS A  22      -0.225 106.266  35.072  1.00111.72           O  
ATOM    106  CB  LYS A  22      -0.865 108.853  33.324  1.00116.96           C  
ATOM    107  CG  LYS A  22      -1.994 109.801  32.932  1.00134.84           C  
ATOM    108  CD  LYS A  22      -1.887 110.253  31.481  1.00147.56           C  
ATOM    109  CE  LYS A  22      -2.841 111.379  31.148  1.00159.65           C  
ATOM    110  NZ  LYS A  22      -4.259 110.926  31.089  1.00169.51           N1+
ATOM    111  H   LYS A  22      -0.065 110.595  34.981  1.00111.00           H  
ATOM    112  HA  LYS A  22      -1.774 108.351  35.215  1.00111.33           H  
ATOM    113  HB2 LYS A  22      -1.024 107.900  32.820  1.00116.96           H  
ATOM    114  HB3 LYS A  22       0.079 109.247  32.980  1.00116.96           H  
ATOM    115  HG2 LYS A  22      -1.955 110.679  33.577  1.00134.84           H  
ATOM    116  HG3 LYS A  22      -2.946 109.289  33.071  1.00134.84           H  
ATOM    117  HD2 LYS A  22      -2.110 109.404  30.834  1.00147.56           H  
ATOM    118  HD3 LYS A  22      -0.868 110.593  31.296  1.00147.56           H  
ATOM    119  HE2 LYS A  22      -2.566 111.795  30.179  1.00159.65           H  
ATOM    120  HE3 LYS A  22      -2.752 112.150  31.913  1.00159.65           H  
ATOM    121  HZ1 LYS A  22      -4.355 110.210  30.383  1.00169.51           H  
ATOM    122  HZ2 LYS A  22      -4.530 110.552  31.987  1.00169.51           H  
ATOM    123  HZ3 LYS A  22      -4.853 111.709  30.857  1.00169.51           H  
ATOM    124  N   ILE A  23       1.458 107.703  35.360  1.00106.82           N  
ATOM    125  CA  ILE A  23       2.443 106.688  35.752  1.00103.79           C  
ATOM    126  C   ILE A  23       2.465 106.545  37.283  1.00104.71           C  
ATOM    127  O   ILE A  23       2.313 105.444  37.810  1.00101.79           O  
ATOM    128  CB  ILE A  23       3.832 107.008  35.152  1.00106.66           C  
ATOM    129  CG1 ILE A  23       3.768 107.173  33.614  1.00110.25           C  
ATOM    130  CG2 ILE A  23       4.817 105.881  35.514  1.00104.68           C  
ATOM    131  CD1 ILE A  23       5.065 107.696  32.983  1.00120.32           C  
ATOM    132  H   ILE A  23       1.750 108.668  35.284  1.00106.82           H  
ATOM    133  HA  ILE A  23       2.137 105.729  35.339  1.00103.79           H  
ATOM    134  HB  ILE A  23       4.188 107.944  35.585  1.00106.66           H  
ATOM    135 HG12 ILE A  23       2.989 107.887  33.353  1.00110.25           H  
ATOM    136 HG13 ILE A  23       3.506 106.219  33.154  1.00110.25           H  
ATOM    137 HG21 ILE A  23       4.886 105.759  36.593  1.00104.68           H  
ATOM    138 HG22 ILE A  23       4.483 104.940  35.077  1.00104.68           H  
ATOM    139 HG23 ILE A  23       5.813 106.105  35.134  1.00104.68           H  
ATOM    140 HD11 ILE A  23       5.376 108.615  33.480  1.00120.32           H  
ATOM    141 HD12 ILE A  23       5.857 106.952  33.057  1.00120.32           H  
ATOM    142 HD13 ILE A  23       4.888 107.909  31.929  1.00120.32           H  
ATOM    143  N   THR A  24       2.599 107.673  37.988  1.00102.09           N  
ATOM    144  CA  THR A  24       2.829 107.763  39.446  1.00100.02           C  
ATOM    145  C   THR A  24       1.634 107.262  40.282  1.00103.07           C  
ATOM    146  O   THR A  24       1.800 106.439  41.178  1.00101.04           O  
ATOM    147  CB  THR A  24       3.144 109.237  39.796  1.00109.67           C  
ATOM    148  OG1 THR A  24       4.219 109.728  39.018  1.00109.92           O  
ATOM    149  CG2 THR A  24       3.421 109.484  41.270  1.00108.66           C  
ATOM    150  H   THR A  24       2.666 108.535  37.460  1.00102.09           H  
ATOM    151  HA  THR A  24       3.693 107.155  39.715  1.00100.02           H  
ATOM    152  HB  THR A  24       2.250 109.807  39.544  1.00109.67           H  
ATOM    153 HG21 THR A  24       2.569 109.148  41.861  1.00108.66           H  
ATOM    154 HG22 THR A  24       4.312 108.932  41.570  1.00108.66           H  
ATOM    155 HG23 THR A  24       3.581 110.549  41.436  1.00108.66           H  
ATOM    156  HG1 THR A  24       3.831 110.139  38.226  1.00109.92           H  
ATOM    157  N   GLN A  25       0.442 107.794  39.993  1.00101.50           N  
ATOM    158  CA  GLN A  25      -0.773 107.529  40.760  1.00101.67           C  
ATOM    159  C   GLN A  25      -1.756 106.553  40.094  1.00105.18           C  
ATOM    160  O   GLN A  25      -2.764 106.208  40.720  1.00105.03           O  
ATOM    161  CB  GLN A  25      -1.490 108.862  41.039  1.00105.51           C  
ATOM    162  CG  GLN A  25      -0.619 109.867  41.791  1.00117.45           C  
ATOM    163  CD  GLN A  25      -1.299 111.188  42.004  1.00132.43           C  
ATOM    164  OE1 GLN A  25      -1.825 111.802  41.073  1.00132.43           O  
ATOM    165  NE2 GLN A  25      -1.255 111.677  43.231  1.00120.17           N  
ATOM    166  H   GLN A  25       0.378 108.415  39.199  1.00101.50           H  
ATOM    167  HA  GLN A  25      -0.449 107.041  41.679  1.00101.67           H  
ATOM    168  HB2 GLN A  25      -2.379 108.659  41.636  1.00105.51           H  
ATOM    169  HB3 GLN A  25      -1.785 109.303  40.087  1.00105.51           H  
ATOM    170  HG2 GLN A  25       0.293 110.034  41.217  1.00117.45           H  
ATOM    171  HG3 GLN A  25      -0.364 109.446  42.764  1.00117.45           H  
ATOM    172 HE21 GLN A  25      -1.660 112.581  43.429  1.00120.17           H  
ATOM    173 HE22 GLN A  25      -0.816 111.147  43.970  1.00120.17           H  
ATOM    174  N   VAL A  26      -1.477 106.099  38.854  1.00101.65           N  
ATOM    175  CA  VAL A  26      -2.383 105.185  38.153  1.00102.85           C  
ATOM    176  C   VAL A  26      -1.673 103.865  37.820  1.00105.15           C  
ATOM    177  O   VAL A  26      -2.058 102.834  38.375  1.00104.74           O  
ATOM    178  CB  VAL A  26      -3.034 105.820  36.888  1.00110.07           C  
ATOM    179  CG1 VAL A  26      -3.993 104.843  36.202  1.00111.80           C  
ATOM    180  CG2 VAL A  26      -3.751 107.129  37.224  1.00112.01           C  
ATOM    181  H   VAL A  26      -0.625 106.396  38.399  1.00101.65           H  
ATOM    182  HA  VAL A  26      -3.205 104.972  38.836  1.00102.85           H  
ATOM    183  HB  VAL A  26      -2.226 106.047  36.192  1.00110.07           H  
ATOM    184 HG11 VAL A  26      -3.456 103.931  35.940  1.00111.80           H  
ATOM    185 HG12 VAL A  26      -4.811 104.601  36.880  1.00111.80           H  
ATOM    186 HG13 VAL A  26      -4.394 105.302  35.298  1.00111.80           H  
ATOM    187 HG21 VAL A  26      -4.565 106.929  37.920  1.00112.01           H  
ATOM    188 HG22 VAL A  26      -3.045 107.823  37.680  1.00112.01           H  
ATOM    189 HG23 VAL A  26      -4.153 107.568  36.311  1.00112.01           H  
ATOM    190  N   LEU A  27      -0.630 103.907  36.979  1.00100.67           N  
ATOM    191  CA  LEU A  27       0.043 102.701  36.499  1.00 98.78           C  
ATOM    192  C   LEU A  27       0.666 101.894  37.640  1.00100.19           C  
ATOM    193  O   LEU A  27       0.337 100.722  37.772  1.00100.01           O  
ATOM    194  CB  LEU A  27       1.085 103.064  35.426  1.00 98.73           C  
ATOM    195  CG  LEU A  27       1.740 101.844  34.748  1.00102.05           C  
ATOM    196  CD1 LEU A  27       0.739 101.022  33.933  1.00104.55           C  
ATOM    197  CD2 LEU A  27       2.847 102.311  33.804  1.00104.12           C  
ATOM    198  H   LEU A  27      -0.398 104.787  36.531  1.00100.67           H  
ATOM    199  HA  LEU A  27      -0.720 102.070  36.042  1.00 98.78           H  
ATOM    200  HB2 LEU A  27       1.873 103.647  35.899  1.00 98.73           H  
ATOM    201  HB3 LEU A  27       0.611 103.680  34.660  1.00 98.73           H  
ATOM    202  HG  LEU A  27       2.192 101.204  35.504  1.00102.05           H  
ATOM    203 HD11 LEU A  27      -0.009 100.580  34.590  1.00104.55           H  
ATOM    204 HD12 LEU A  27       0.247 101.655  33.193  1.00104.55           H  
ATOM    205 HD13 LEU A  27       1.259 100.211  33.423  1.00104.55           H  
ATOM    206 HD21 LEU A  27       2.438 102.976  33.043  1.00104.12           H  
ATOM    207 HD22 LEU A  27       3.615 102.835  34.371  1.00104.12           H  
ATOM    208 HD23 LEU A  27       3.306 101.450  33.320  1.00104.12           H  
ATOM    209  N   PHE A  28       1.505 102.496  38.491  1.00 94.68           N  
ATOM    210  CA  PHE A  28       2.154 101.772  39.595  1.00 91.50           C  
ATOM    211  C   PHE A  28       1.168 101.203  40.634  1.00 94.44           C  
ATOM    212  O   PHE A  28       1.252 100.010  40.933  1.00 92.29           O  
ATOM    213  CB  PHE A  28       3.257 102.626  40.242  1.00 91.90           C  
ATOM    214  CG  PHE A  28       4.607 102.438  39.573  1.00 92.49           C  
ATOM    215  CD1 PHE A  28       5.385 101.304  39.879  1.00 93.15           C  
ATOM    216  CD2 PHE A  28       5.072 103.364  38.621  1.00 96.20           C  
ATOM    217  CE1 PHE A  28       6.619 101.097  39.237  1.00 93.56           C  
ATOM    218  CE2 PHE A  28       6.306 103.156  37.976  1.00 98.40           C  
ATOM    219  CZ  PHE A  28       7.079 102.022  38.284  1.00 94.29           C  
ATOM    220  H   PHE A  28       1.727 103.476  38.350  1.00 94.68           H  
ATOM    221  HA  PHE A  28       2.648 100.901  39.166  1.00 91.50           H  
ATOM    222  HB2 PHE A  28       3.364 102.336  41.289  1.00 91.90           H  
ATOM    223  HB3 PHE A  28       2.977 103.680  40.228  1.00 91.90           H  
ATOM    224  HD1 PHE A  28       5.034 100.585  40.604  1.00 93.15           H  
ATOM    225  HD2 PHE A  28       4.477 104.232  38.385  1.00 96.20           H  
ATOM    226  HE1 PHE A  28       7.214 100.227  39.479  1.00 93.56           H  
ATOM    227  HE2 PHE A  28       6.660 103.862  37.240  1.00 98.40           H  
ATOM    228  HZ  PHE A  28       8.028 101.861  37.791  1.00 94.29           H  
ATOM    229  N   PRO A  29       0.152 101.973  41.138  1.00 92.13           N  
ATOM    230  CA  PRO A  29      -0.836 101.362  42.054  1.00 92.16           C  
ATOM    231  C   PRO A  29      -1.608 100.193  41.406  1.00 96.81           C  
ATOM    232  O   PRO A  29      -1.908  99.225  42.099  1.00 96.13           O  
ATOM    233  CB  PRO A  29      -1.767 102.526  42.398  1.00 95.69           C  
ATOM    234  CG  PRO A  29      -0.946 103.728  42.177  1.00 99.56           C  
ATOM    235  CD  PRO A  29      -0.140 103.408  40.960  1.00 94.62           C  
ATOM    236  HA  PRO A  29      -0.363 100.915  42.928  1.00 92.16           H  
ATOM    237  HB2 PRO A  29      -2.092 102.466  43.437  1.00 95.69           H  
ATOM    238  HB3 PRO A  29      -2.639 102.529  41.744  1.00 95.69           H  
ATOM    239  HG2 PRO A  29      -0.296 103.914  43.032  1.00 99.56           H  
ATOM    240  HG3 PRO A  29      -1.577 104.600  42.004  1.00 99.56           H  
ATOM    241  HD2 PRO A  29      -0.714 103.583  40.050  1.00 94.62           H  
ATOM    242  HD3 PRO A  29       0.777 103.996  40.930  1.00 94.62           H  
ATOM    243  N   LEU A  30      -1.881 100.247  40.085  1.00 94.37           N  
ATOM    244  CA  LEU A  30      -2.552  99.152  39.373  1.00 95.56           C  
ATOM    245  C   LEU A  30      -1.598  97.965  39.168  1.00 96.84           C  
ATOM    246  O   LEU A  30      -2.025  96.809  39.228  1.00 96.87           O  
ATOM    247  CB  LEU A  30      -3.109  99.624  38.020  1.00 98.58           C  
ATOM    248  CG  LEU A  30      -4.449 100.360  38.052  1.00106.67           C  
ATOM    249  CD1 LEU A  30      -4.718 101.051  36.731  1.00109.22           C  
ATOM    250  CD2 LEU A  30      -5.597  99.413  38.382  1.00112.03           C  
ATOM    251  H   LEU A  30      -1.614 101.072  39.567  1.00 94.37           H  
ATOM    252  HA  LEU A  30      -3.388  98.825  39.991  1.00 95.56           H  
ATOM    253  HB2 LEU A  30      -3.229  98.745  37.387  1.00 98.58           H  
ATOM    254  HB3 LEU A  30      -2.374 100.294  37.575  1.00 98.58           H  
ATOM    255  HG  LEU A  30      -4.386 101.112  38.839  1.00106.67           H  
ATOM    256 HD11 LEU A  30      -3.907 101.745  36.512  1.00109.22           H  
ATOM    257 HD12 LEU A  30      -4.783 100.306  35.938  1.00109.22           H  
ATOM    258 HD13 LEU A  30      -5.658 101.599  36.792  1.00109.22           H  
ATOM    259 HD21 LEU A  30      -5.676  98.653  37.605  1.00112.03           H  
ATOM    260 HD22 LEU A  30      -5.407  98.933  39.342  1.00112.03           H  
ATOM    261 HD23 LEU A  30      -6.529  99.976  38.435  1.00112.03           H  
ATOM    262  N   LEU A  31      -0.313  98.228  38.901  1.00 91.14           N  
ATOM    263  CA  LEU A  31       0.749  97.225  38.743  1.00 89.06           C  
ATOM    264  C   LEU A  31       0.956  96.439  40.036  1.00 89.69           C  
ATOM    265  O   LEU A  31       1.224  95.238  40.000  1.00 89.05           O  
ATOM    266  CB  LEU A  31       2.076  97.921  38.351  1.00 88.12           C  
ATOM    267  CG  LEU A  31       2.704  97.437  37.036  1.00 94.06           C  
ATOM    268  CD1 LEU A  31       1.812  97.753  35.834  1.00 97.28           C  
ATOM    269  CD2 LEU A  31       4.049  98.139  36.835  1.00 96.02           C  
ATOM    270  H   LEU A  31      -0.057  99.201  38.768  1.00 91.14           H  
ATOM    271  HA  LEU A  31       0.454  96.512  37.973  1.00 89.06           H  
ATOM    272  HB2 LEU A  31       2.806  97.779  39.148  1.00 88.12           H  
ATOM    273  HB3 LEU A  31       1.932  98.992  38.275  1.00 88.12           H  
ATOM    274  HG  LEU A  31       2.868  96.360  37.088  1.00 94.06           H  
ATOM    275 HD11 LEU A  31       0.873  97.206  35.904  1.00 97.28           H  
ATOM    276 HD12 LEU A  31       1.598  98.820  35.803  1.00 97.28           H  
ATOM    277 HD13 LEU A  31       2.316  97.459  34.914  1.00 97.28           H  
ATOM    278 HD21 LEU A  31       3.909  99.219  36.776  1.00 96.02           H  
ATOM    279 HD22 LEU A  31       4.711  97.907  37.671  1.00 96.02           H  
ATOM    280 HD23 LEU A  31       4.517  97.782  35.919  1.00 96.02           H  
ATOM    281  N   TYR A  32       0.804  97.097  41.185  1.00 84.41           N  
ATOM    282  CA  TYR A  32       0.911  96.443  42.485  1.00 82.30           C  
ATOM    283  C   TYR A  32      -0.395  95.739  42.855  1.00 89.21           C  
ATOM    284  O   TYR A  32      -0.361  94.786  43.634  1.00 88.93           O  
ATOM    285  CB  TYR A  32       1.302  97.450  43.570  1.00 81.64           C  
ATOM    286  CG  TYR A  32       2.794  97.611  43.762  1.00 79.83           C  
ATOM    287  CD1 TYR A  32       3.466  98.718  43.255  1.00 81.27           C  
ATOM    288  CD2 TYR A  32       3.530  96.675  44.483  1.00 78.67           C  
ATOM    289  CE1 TYR A  32       4.834  98.893  43.461  1.00 80.07           C  
ATOM    290  CE2 TYR A  32       4.899  96.837  44.693  1.00 77.73           C  
ATOM    291  CZ  TYR A  32       5.546  97.949  44.181  1.00 85.82           C  
ATOM    292  OH  TYR A  32       6.894  98.119  44.381  1.00 87.30           O  
ATOM    293  H   TYR A  32       0.591  98.084  41.166  1.00 84.41           H  
ATOM    294  HA  TYR A  32       1.696  95.689  42.415  1.00 82.30           H  
ATOM    295  HB2 TYR A  32       0.870  97.119  44.514  1.00 81.64           H  
ATOM    296  HB3 TYR A  32       0.886  98.421  43.301  1.00 81.64           H  
ATOM    297  HD1 TYR A  32       2.917  99.457  42.690  1.00 81.27           H  
ATOM    298  HD2 TYR A  32       3.031  95.807  44.888  1.00 78.67           H  
ATOM    299  HE1 TYR A  32       5.336  99.761  43.061  1.00 80.07           H  
ATOM    300  HE2 TYR A  32       5.453  96.098  45.253  1.00 77.73           H  
ATOM    301  HH  TYR A  32       7.320  97.423  44.887  1.00 87.30           H  
ATOM    302  N   THR A  33      -1.541  96.206  42.307  1.00 88.79           N  
ATOM    303  CA  THR A  33      -2.863  95.604  42.529  1.00 91.22           C  
ATOM    304  C   THR A  33      -2.879  94.207  41.900  1.00 96.18           C  
ATOM    305  O   THR A  33      -3.353  93.269  42.541  1.00 96.83           O  
ATOM    306  CB  THR A  33      -3.978  96.515  41.994  1.00 98.42           C  
ATOM    307  OG1 THR A  33      -3.937  97.742  42.717  1.00 96.16           O  
ATOM    308  CG2 THR A  33      -5.365  95.906  42.151  1.00 99.52           C  
ATOM    309  H   THR A  33      -1.484  97.018  41.709  1.00 88.79           H  
ATOM    310  HA  THR A  33      -3.055  95.497  43.597  1.00 91.22           H  
ATOM    311  HB  THR A  33      -3.804  96.662  40.928  1.00 98.42           H  
ATOM    312 HG21 THR A  33      -5.405  94.953  41.624  1.00 99.52           H  
ATOM    313 HG22 THR A  33      -5.573  95.745  43.209  1.00 99.52           H  
ATOM    314 HG23 THR A  33      -6.109  96.584  41.733  1.00 99.52           H  
ATOM    315  HG1 THR A  33      -3.066  98.125  42.590  1.00 96.16           H  
ATOM    316  N   VAL A  34      -2.318  94.069  40.670  1.00 92.64           N  
ATOM    317  CA  VAL A  34      -2.193  92.796  39.943  1.00 92.68           C  
ATOM    318  C   VAL A  34      -1.429  91.819  40.837  1.00 95.58           C  
ATOM    319  O   VAL A  34      -1.986  90.789  41.201  1.00 96.89           O  
ATOM    320  CB  VAL A  34      -1.521  92.980  38.554  1.00 95.94           C  
ATOM    321  CG1 VAL A  34      -1.131  91.639  37.932  1.00 95.33           C  
ATOM    322  CG2 VAL A  34      -2.415  93.779  37.608  1.00 98.69           C  
ATOM    323  H   VAL A  34      -1.961  94.901  40.222  1.00 92.64           H  
ATOM    324  HA  VAL A  34      -3.183  92.393  39.727  1.00 92.68           H  
ATOM    325  HB  VAL A  34      -0.604  93.548  38.713  1.00 95.94           H  
ATOM    326 HG11 VAL A  34      -0.465  91.104  38.609  1.00 95.33           H  
ATOM    327 HG12 VAL A  34      -2.028  91.044  37.759  1.00 95.33           H  
ATOM    328 HG13 VAL A  34      -0.617  91.805  36.985  1.00 95.33           H  
ATOM    329 HG21 VAL A  34      -3.341  93.231  37.433  1.00 98.69           H  
ATOM    330 HG22 VAL A  34      -2.645  94.746  38.055  1.00 98.69           H  
ATOM    331 HG23 VAL A  34      -1.898  93.931  36.661  1.00 98.69           H  
ATOM    332  N   LEU A  35      -0.209  92.198  41.276  1.00 89.85           N  
ATOM    333  CA  LEU A  35       0.643  91.401  42.162  1.00 87.98           C  
ATOM    334  C   LEU A  35      -0.043  91.030  43.478  1.00 93.52           C  
ATOM    335  O   LEU A  35       0.235  89.956  44.015  1.00 92.59           O  
ATOM    336  CB  LEU A  35       1.950  92.138  42.501  1.00 85.55           C  
ATOM    337  CG  LEU A  35       2.972  92.439  41.404  1.00 89.83           C  
ATOM    338  CD1 LEU A  35       4.318  92.791  42.042  1.00 87.82           C  
ATOM    339  CD2 LEU A  35       3.194  91.268  40.451  1.00 92.61           C  
ATOM    340  H   LEU A  35       0.141  93.095  40.972  1.00 89.85           H  
ATOM    341  HA  LEU A  35       0.854  90.488  41.605  1.00 87.98           H  
ATOM    342  HB2 LEU A  35       2.463  91.537  43.251  1.00 85.55           H  
ATOM    343  HB3 LEU A  35       1.666  93.096  42.936  1.00 85.55           H  
ATOM    344  HG  LEU A  35       2.623  93.286  40.821  1.00 89.83           H  
ATOM    345 HD11 LEU A  35       4.193  93.648  42.704  1.00 87.82           H  
ATOM    346 HD12 LEU A  35       4.682  91.939  42.616  1.00 87.82           H  
ATOM    347 HD13 LEU A  35       5.048  93.043  41.272  1.00 87.82           H  
ATOM    348 HD21 LEU A  35       3.523  90.390  41.005  1.00 92.61           H  
ATOM    349 HD22 LEU A  35       2.277  91.041  39.911  1.00 92.61           H  
ATOM    350 HD23 LEU A  35       3.955  91.548  39.725  1.00 92.61           H  
ATOM    351  N   PHE A  36      -0.897  91.926  44.022  1.00 91.67           N  
ATOM    352  CA  PHE A  36      -1.581  91.676  45.288  1.00 92.52           C  
ATOM    353  C   PHE A  36      -2.535  90.491  45.161  1.00 99.85           C  
ATOM    354  O   PHE A  36      -2.391  89.530  45.915  1.00 99.42           O  
ATOM    355  CB  PHE A  36      -2.320  92.928  45.799  1.00 95.37           C  
ATOM    356  CG  PHE A  36      -3.162  92.675  47.029  1.00 98.52           C  
ATOM    357  CD1 PHE A  36      -2.576  92.577  48.285  1.00100.16           C  
ATOM    358  CD2 PHE A  36      -4.539  92.511  46.927  1.00103.96           C  
ATOM    359  CE1 PHE A  36      -3.351  92.311  49.415  1.00103.27           C  
ATOM    360  CE2 PHE A  36      -5.315  92.256  48.059  1.00108.89           C  
ATOM    361  CZ  PHE A  36      -4.716  92.164  49.297  1.00105.83           C  
ATOM    362  H   PHE A  36      -1.067  92.796  43.538  1.00 91.67           H  
ATOM    363  HA  PHE A  36      -0.820  91.428  46.028  1.00 92.52           H  
ATOM    364  HB2 PHE A  36      -2.972  93.292  45.004  1.00 95.37           H  
ATOM    365  HB3 PHE A  36      -1.580  93.691  46.039  1.00 95.37           H  
ATOM    366  HD1 PHE A  36      -1.509  92.708  48.388  1.00100.16           H  
ATOM    367  HD2 PHE A  36      -5.014  92.582  45.960  1.00103.96           H  
ATOM    368  HE1 PHE A  36      -2.880  92.220  50.383  1.00103.27           H  
ATOM    369  HE2 PHE A  36      -6.384  92.131  47.965  1.00108.89           H  
ATOM    370  HZ  PHE A  36      -5.317  91.977  50.175  1.00105.83           H  
ATOM    371  N   PHE A  37      -3.485  90.549  44.209  1.00 99.60           N  
ATOM    372  CA  PHE A  37      -4.463  89.483  44.014  1.00102.79           C  
ATOM    373  C   PHE A  37      -3.813  88.201  43.484  1.00106.18           C  
ATOM    374  O   PHE A  37      -4.099  87.136  44.032  1.00107.20           O  
ATOM    375  CB  PHE A  37      -5.609  89.946  43.112  1.00107.90           C  
ATOM    376  CG  PHE A  37      -6.477  90.975  43.797  1.00111.35           C  
ATOM    377  CD1 PHE A  37      -7.439  90.591  44.725  1.00117.30           C  
ATOM    378  CD2 PHE A  37      -6.309  92.330  43.541  1.00112.68           C  
ATOM    379  CE1 PHE A  37      -8.224  91.545  45.378  1.00120.05           C  
ATOM    380  CE2 PHE A  37      -7.094  93.283  44.195  1.00117.28           C  
ATOM    381  CZ  PHE A  37      -8.047  92.885  45.107  1.00118.10           C  
ATOM    382  H   PHE A  37      -3.522  91.360  43.608  1.00 99.60           H  
ATOM    383  HA  PHE A  37      -4.884  89.244  44.991  1.00102.79           H  
ATOM    384  HB2 PHE A  37      -6.223  89.084  42.850  1.00107.90           H  
ATOM    385  HB3 PHE A  37      -5.191  90.384  42.206  1.00107.90           H  
ATOM    386  HD1 PHE A  37      -7.581  89.543  44.944  1.00117.30           H  
ATOM    387  HD2 PHE A  37      -5.563  92.650  42.828  1.00112.68           H  
ATOM    388  HE1 PHE A  37      -8.969  91.233  46.095  1.00120.05           H  
ATOM    389  HE2 PHE A  37      -6.954  94.333  43.985  1.00117.28           H  
ATOM    390  HZ  PHE A  37      -8.655  93.623  45.609  1.00118.10           H  
ATOM    391  N   VAL A  38      -2.901  88.305  42.481  1.00100.89           N  
ATOM    392  CA  VAL A  38      -2.167  87.167  41.902  1.00100.19           C  
ATOM    393  C   VAL A  38      -1.388  86.440  43.022  1.00103.21           C  
ATOM    394  O   VAL A  38      -1.506  85.220  43.154  1.00104.07           O  
ATOM    395  CB  VAL A  38      -1.241  87.597  40.723  1.00102.45           C  
ATOM    396  CG1 VAL A  38      -0.212  86.517  40.381  1.00100.97           C  
ATOM    397  CG2 VAL A  38      -2.056  87.967  39.487  1.00104.83           C  
ATOM    398  H   VAL A  38      -2.714  89.225  42.108  1.00100.89           H  
ATOM    399  HA  VAL A  38      -2.887  86.473  41.468  1.00100.19           H  
ATOM    400  HB  VAL A  38      -0.696  88.481  41.055  1.00102.45           H  
ATOM    401 HG11 VAL A  38       0.381  86.287  41.266  1.00100.97           H  
ATOM    402 HG12 VAL A  38      -0.728  85.617  40.045  1.00100.97           H  
ATOM    403 HG13 VAL A  38       0.444  86.878  39.588  1.00100.97           H  
ATOM    404 HG21 VAL A  38      -2.608  87.093  39.141  1.00104.83           H  
ATOM    405 HG22 VAL A  38      -2.757  88.763  39.739  1.00104.83           H  
ATOM    406 HG23 VAL A  38      -1.385  88.309  38.699  1.00104.83           H  
ATOM    407  N   GLY A  39      -0.650  87.208  43.824  1.00 97.91           N  
ATOM    408  CA  GLY A  39       0.141  86.711  44.943  1.00 96.45           C  
ATOM    409  C   GLY A  39      -0.687  86.097  46.051  1.00103.95           C  
ATOM    410  O   GLY A  39      -0.321  85.043  46.579  1.00103.98           O  
ATOM    411  H   GLY A  39      -0.638  88.202  43.644  1.00 97.91           H  
ATOM    412  HA2 GLY A  39       0.709  87.543  45.359  1.00 96.45           H  
ATOM    413  HA3 GLY A  39       0.829  85.953  44.568  1.00 96.45           H  
ATOM    414  N   LEU A  40      -1.808  86.748  46.411  1.00103.12           N  
ATOM    415  CA  LEU A  40      -2.700  86.273  47.467  1.00105.77           C  
ATOM    416  C   LEU A  40      -3.364  84.940  47.097  1.00112.38           C  
ATOM    417  O   LEU A  40      -3.528  84.099  47.977  1.00113.08           O  
ATOM    418  CB  LEU A  40      -3.775  87.329  47.788  1.00107.99           C  
ATOM    419  CG  LEU A  40      -4.582  87.148  49.082  1.00115.60           C  
ATOM    420  CD1 LEU A  40      -3.757  87.529  50.313  1.00114.25           C  
ATOM    421  CD2 LEU A  40      -5.859  87.971  49.042  1.00121.12           C  
ATOM    422  H   LEU A  40      -2.044  87.604  45.930  1.00103.12           H  
ATOM    423  HA  LEU A  40      -2.089  86.107  48.354  1.00105.77           H  
ATOM    424  HB2 LEU A  40      -4.483  87.336  46.960  1.00107.99           H  
ATOM    425  HB3 LEU A  40      -3.275  88.296  47.847  1.00107.99           H  
ATOM    426  HG  LEU A  40      -4.843  86.092  49.157  1.00115.60           H  
ATOM    427 HD11 LEU A  40      -2.852  86.922  50.346  1.00114.25           H  
ATOM    428 HD12 LEU A  40      -3.486  88.583  50.257  1.00114.25           H  
ATOM    429 HD13 LEU A  40      -4.345  87.353  51.213  1.00114.25           H  
ATOM    430 HD21 LEU A  40      -5.607  89.029  48.967  1.00121.12           H  
ATOM    431 HD22 LEU A  40      -6.454  87.677  48.177  1.00121.12           H  
ATOM    432 HD23 LEU A  40      -6.432  87.797  49.953  1.00121.12           H  
ATOM    433  N   ILE A  41      -3.735  84.741  45.814  1.00110.55           N  
ATOM    434  CA  ILE A  41      -4.415  83.508  45.397  1.00113.66           C  
ATOM    435  C   ILE A  41      -3.411  82.348  45.200  1.00116.30           C  
ATOM    436  O   ILE A  41      -3.745  81.223  45.569  1.00117.81           O  
ATOM    437  CB  ILE A  41      -5.382  83.670  44.174  1.00119.55           C  
ATOM    438  CG1 ILE A  41      -4.661  84.052  42.857  1.00118.29           C  
ATOM    439  CG2 ILE A  41      -6.531  84.643  44.493  1.00122.29           C  
ATOM    440  CD1 ILE A  41      -5.236  83.396  41.587  1.00127.73           C  
ATOM    441  H   ILE A  41      -3.541  85.455  45.127  1.00110.55           H  
ATOM    442  HA  ILE A  41      -5.074  83.251  46.227  1.00113.66           H  
ATOM    443  HB  ILE A  41      -5.809  82.683  43.999  1.00119.55           H  
ATOM    444 HG12 ILE A  41      -3.615  83.758  42.946  1.00118.29           H  
ATOM    445 HG13 ILE A  41      -4.725  85.134  42.738  1.00118.29           H  
ATOM    446 HG21 ILE A  41      -7.060  84.301  45.383  1.00122.29           H  
ATOM    447 HG22 ILE A  41      -6.125  85.639  44.672  1.00122.29           H  
ATOM    448 HG23 ILE A  41      -7.222  84.678  43.651  1.00122.29           H  
ATOM    449 HD11 ILE A  41      -5.183  82.311  41.682  1.00127.73           H  
ATOM    450 HD12 ILE A  41      -6.275  83.699  41.460  1.00127.73           H  
ATOM    451 HD13 ILE A  41      -4.657  83.713  40.720  1.00127.73           H  
ATOM    452  N   THR A  42      -2.199  82.608  44.656  1.00110.03           N  
ATOM    453  CA  THR A  42      -1.207  81.544  44.429  1.00108.71           C  
ATOM    454  C   THR A  42      -0.583  81.078  45.748  1.00111.50           C  
ATOM    455  O   THR A  42      -0.467  79.870  45.951  1.00112.29           O  
ATOM    456  CB  THR A  42      -0.118  81.947  43.423  1.00115.01           C  
ATOM    457  OG1 THR A  42       0.545  83.133  43.868  1.00114.31           O  
ATOM    458  CG2 THR A  42      -0.650  82.108  42.002  1.00113.94           C  
ATOM    459  H   THR A  42      -1.969  83.557  44.399  1.00110.03           H  
ATOM    460  HA  THR A  42      -1.750  80.709  43.987  1.00108.71           H  
ATOM    461  HB  THR A  42       0.603  81.130  43.381  1.00115.01           H  
ATOM    462 HG21 THR A  42      -1.124  81.179  41.684  1.00113.94           H  
ATOM    463 HG22 THR A  42      -1.381  82.916  41.977  1.00113.94           H  
ATOM    464 HG23 THR A  42       0.175  82.344  41.330  1.00113.94           H  
ATOM    465  HG1 THR A  42      -0.107  83.837  43.897  1.00114.31           H  
ATOM    466  N   ASN A  43      -0.203  82.016  46.642  1.00106.16           N  
ATOM    467  CA  ASN A  43       0.383  81.673  47.944  1.00105.30           C  
ATOM    468  C   ASN A  43      -0.685  81.201  48.921  1.00112.37           C  
ATOM    469  O   ASN A  43      -0.368  80.468  49.864  1.00112.34           O  
ATOM    470  CB  ASN A  43       1.168  82.832  48.540  1.00103.62           C  
ATOM    471  CG  ASN A  43       2.463  83.078  47.820  1.00115.53           C  
ATOM    472  OD1 ASN A  43       3.473  82.403  48.050  1.00102.58           O  
ATOM    473  ND2 ASN A  43       2.444  84.032  46.907  1.00105.45           N  
ATOM    474  H   ASN A  43      -0.327  82.990  46.406  1.00106.16           H  
ATOM    475  HA  ASN A  43       1.081  80.855  47.769  1.00105.30           H  
ATOM    476  HB2 ASN A  43       1.385  82.607  49.584  1.00103.62           H  
ATOM    477  HB3 ASN A  43       0.559  83.734  48.482  1.00103.62           H  
ATOM    478 HD21 ASN A  43       1.599  84.562  46.748  1.00105.45           H  
ATOM    479 HD22 ASN A  43       3.274  84.232  46.368  1.00105.45           H  
ATOM    480  N   GLY A  44      -1.928  81.622  48.682  1.00111.43           N  
ATOM    481  CA  GLY A  44      -3.083  81.238  49.482  1.00114.93           C  
ATOM    482  C   GLY A  44      -3.332  79.751  49.397  1.00121.19           C  
ATOM    483  O   GLY A  44      -3.420  79.084  50.430  1.00122.31           O  
ATOM    484  H   GLY A  44      -2.077  82.244  47.900  1.00111.43           H  
ATOM    485  HA2 GLY A  44      -3.962  81.768  49.115  1.00114.93           H  
ATOM    486  HA3 GLY A  44      -2.902  81.510  50.522  1.00114.93           H  
ATOM    487  N   LEU A  45      -3.379  79.214  48.159  1.00118.63           N  
ATOM    488  CA  LEU A  45      -3.573  77.782  47.948  1.00121.41           C  
ATOM    489  C   LEU A  45      -2.263  77.012  48.208  1.00123.13           C  
ATOM    490  O   LEU A  45      -2.327  75.814  48.481  1.00124.78           O  
ATOM    491  CB  LEU A  45      -4.178  77.444  46.562  1.00123.49           C  
ATOM    492  CG  LEU A  45      -3.422  77.830  45.286  1.00125.79           C  
ATOM    493  CD1 LEU A  45      -2.606  76.660  44.761  1.00125.46           C  
ATOM    494  CD2 LEU A  45      -4.399  78.234  44.197  1.00130.81           C  
ATOM    495  H   LEU A  45      -3.277  79.819  47.357  1.00118.63           H  
ATOM    496  HA  LEU A  45      -4.315  77.453  48.676  1.00121.41           H  
ATOM    497  HB2 LEU A  45      -5.150  77.935  46.514  1.00123.49           H  
ATOM    498  HB3 LEU A  45      -4.315  76.363  46.533  1.00123.49           H  
ATOM    499  HG  LEU A  45      -2.762  78.660  45.539  1.00125.79           H  
ATOM    500 HD11 LEU A  45      -1.900  76.337  45.526  1.00125.46           H  
ATOM    501 HD12 LEU A  45      -3.273  75.835  44.511  1.00125.46           H  
ATOM    502 HD13 LEU A  45      -2.060  76.969  43.870  1.00125.46           H  
ATOM    503 HD21 LEU A  45      -5.048  77.391  43.960  1.00130.81           H  
ATOM    504 HD22 LEU A  45      -5.004  79.072  44.544  1.00130.81           H  
ATOM    505 HD23 LEU A  45      -3.847  78.530  43.305  1.00130.81           H  
ATOM    506  N   ALA A  46      -1.094  77.697  48.158  1.00115.77           N  
ATOM    507  CA  ALA A  46       0.212  77.085  48.437  1.00113.18           C  
ATOM    508  C   ALA A  46       0.317  76.699  49.912  1.00118.27           C  
ATOM    509  O   ALA A  46       0.789  75.607  50.216  1.00118.56           O  
ATOM    510  CB  ALA A  46       1.340  78.030  48.059  1.00109.93           C  
ATOM    511  H   ALA A  46      -1.123  78.677  47.917  1.00115.77           H  
ATOM    512  HA  ALA A  46       0.301  76.182  47.833  1.00113.18           H  
ATOM    513  HB1 ALA A  46       1.264  78.281  47.001  1.00109.93           H  
ATOM    514  HB2 ALA A  46       1.267  78.940  48.655  1.00109.93           H  
ATOM    515  HB3 ALA A  46       2.298  77.547  48.250  1.00109.93           H  
ATOM    516  N   MET A  47      -0.176  77.572  50.817  1.00115.86           N  
ATOM    517  CA  MET A  47      -0.202  77.344  52.265  1.00117.41           C  
ATOM    518  C   MET A  47      -1.152  76.189  52.614  1.00125.03           C  
ATOM    519  O   MET A  47      -0.870  75.434  53.542  1.00125.70           O  
ATOM    520  CB  MET A  47      -0.619  78.623  53.009  1.00119.91           C  
ATOM    521  CG  MET A  47      -0.134  78.670  54.440  1.00124.26           C  
ATOM    522  SD  MET A  47      -0.823  80.071  55.345  1.00130.02           S  
ATOM    523  CE  MET A  47      -0.072  79.829  56.932  1.00127.66           C  
ATOM    524  H   MET A  47      -0.553  78.443  50.472  1.00115.86           H  
ATOM    525  HA  MET A  47       0.804  77.072  52.584  1.00117.41           H  
ATOM    526  HB2 MET A  47      -1.707  78.682  53.011  1.00119.91           H  
ATOM    527  HB3 MET A  47      -0.209  79.481  52.477  1.00119.91           H  
ATOM    528  HG2 MET A  47       0.953  78.752  54.440  1.00124.26           H  
ATOM    529  HG3 MET A  47      -0.429  77.748  54.942  1.00124.26           H  
ATOM    530  HE1 MET A  47      -0.369  78.859  57.331  1.00127.66           H  
ATOM    531  HE2 MET A  47       1.013  79.863  56.830  1.00127.66           H  
ATOM    532  HE3 MET A  47      -0.397  80.617  57.612  1.00127.66           H  
ATOM    533  N   ARG A  48      -2.265  76.059  51.862  1.00123.91           N  
ATOM    534  CA  ARG A  48      -3.278  75.010  52.014  1.00128.15           C  
ATOM    535  C   ARG A  48      -2.684  73.641  51.658  1.00132.80           C  
ATOM    536  O   ARG A  48      -2.992  72.647  52.321  1.00135.69           O  
ATOM    537  CB  ARG A  48      -4.492  75.322  51.121  1.00130.25           C  
ATOM    538  CG  ARG A  48      -5.791  74.679  51.579  1.00146.60           C  
ATOM    539  CD  ARG A  48      -6.959  75.134  50.727  1.00161.33           C  
ATOM    540  NE  ARG A  48      -8.202  74.451  51.091  1.00174.65           N  
ATOM    541  CZ  ARG A  48      -9.385  74.694  50.535  1.00192.79           C  
ATOM    542  NH1 ARG A  48      -9.504  75.611  49.582  1.00175.09           N  
ATOM    543  NH2 ARG A  48     -10.460  74.024  50.929  1.00187.08           N1+
ATOM    544  H   ARG A  48      -2.413  76.742  51.133  1.00123.91           H  
ATOM    545  HA  ARG A  48      -3.606  74.981  53.053  1.00128.15           H  
ATOM    546  HB2 ARG A  48      -4.274  74.969  50.113  1.00130.25           H  
ATOM    547  HB3 ARG A  48      -4.634  76.403  51.104  1.00130.25           H  
ATOM    548  HG2 ARG A  48      -5.978  74.956  52.616  1.00146.60           H  
ATOM    549  HG3 ARG A  48      -5.697  73.596  51.504  1.00146.60           H  
ATOM    550  HD2 ARG A  48      -6.735  74.923  49.681  1.00161.33           H  
ATOM    551  HD3 ARG A  48      -7.095  76.207  50.860  1.00161.33           H  
ATOM    552  HE  ARG A  48      -8.158  73.747  51.814  1.00174.65           H  
ATOM    553 HH11 ARG A  48     -10.406  75.792  49.165  1.00175.09           H  
ATOM    554 HH12 ARG A  48      -8.693  76.127  49.274  1.00175.09           H  
ATOM    555 HH21 ARG A  48     -10.382  73.324  51.653  1.00187.08           H  
ATOM    556 HH22 ARG A  48     -11.357  74.214  50.505  1.00187.08           H  
ATOM    557  N   ILE A  49      -1.819  73.605  50.623  1.00126.35           N  
ATOM    558  CA  ILE A  49      -1.143  72.397  50.153  1.00126.37           C  
ATOM    559  C   ILE A  49      -0.037  72.002  51.162  1.00130.93           C  
ATOM    560  O   ILE A  49       0.003  70.841  51.580  1.00133.31           O  
ATOM    561  CB  ILE A  49      -0.606  72.577  48.698  1.00126.55           C  
ATOM    562  CG1 ILE A  49      -1.782  72.702  47.691  1.00128.78           C  
ATOM    563  CG2 ILE A  49       0.339  71.422  48.298  1.00126.73           C  
ATOM    564  CD1 ILE A  49      -1.454  73.321  46.319  1.00130.64           C  
ATOM    565  H   ILE A  49      -1.626  74.471  50.141  1.00126.35           H  
ATOM    566  HA  ILE A  49      -1.857  71.575  50.104  1.00126.37           H  
ATOM    567  HB  ILE A  49      -0.028  73.501  48.669  1.00126.55           H  
ATOM    568 HG12 ILE A  49      -2.551  73.318  48.156  1.00128.78           H  
ATOM    569 HG13 ILE A  49      -2.175  71.701  47.516  1.00128.78           H  
ATOM    570 HG21 ILE A  49       1.170  71.372  49.001  1.00126.73           H  
ATOM    571 HG22 ILE A  49      -0.210  70.480  48.317  1.00126.73           H  
ATOM    572 HG23 ILE A  49       0.723  71.598  47.293  1.00126.73           H  
ATOM    573 HD11 ILE A  49      -1.057  74.326  46.460  1.00130.64           H  
ATOM    574 HD12 ILE A  49      -0.712  72.705  45.811  1.00130.64           H  
ATOM    575 HD13 ILE A  49      -2.361  73.369  45.716  1.00130.64           H  
ATOM    576  N   PHE A  50       0.828  72.965  51.567  1.00125.19           N  
ATOM    577  CA  PHE A  50       1.931  72.741  52.511  1.00124.25           C  
ATOM    578  C   PHE A  50       1.462  72.342  53.918  1.00133.16           C  
ATOM    579  O   PHE A  50       2.181  71.607  54.597  1.00133.25           O  
ATOM    580  CB  PHE A  50       2.843  73.971  52.608  1.00122.08           C  
ATOM    581  CG  PHE A  50       3.930  74.017  51.561  1.00120.50           C  
ATOM    582  CD1 PHE A  50       4.925  73.045  51.523  1.00123.26           C  
ATOM    583  CD2 PHE A  50       3.982  75.051  50.634  1.00120.47           C  
ATOM    584  CE1 PHE A  50       5.933  73.090  50.555  1.00121.69           C  
ATOM    585  CE2 PHE A  50       4.996  75.102  49.673  1.00120.88           C  
ATOM    586  CZ  PHE A  50       5.963  74.119  49.637  1.00118.73           C  
ATOM    587  H   PHE A  50       0.706  73.896  51.196  1.00125.19           H  
ATOM    588  HA  PHE A  50       2.491  71.899  52.103  1.00124.25           H  
ATOM    589  HB2 PHE A  50       3.314  73.971  53.591  1.00122.08           H  
ATOM    590  HB3 PHE A  50       2.227  74.863  52.501  1.00122.08           H  
ATOM    591  HD1 PHE A  50       4.919  72.246  52.250  1.00123.26           H  
ATOM    592  HD2 PHE A  50       3.229  75.825  50.656  1.00120.47           H  
ATOM    593  HE1 PHE A  50       6.688  72.319  50.526  1.00121.69           H  
ATOM    594  HE2 PHE A  50       5.022  75.911  48.958  1.00120.88           H  
ATOM    595  HZ  PHE A  50       6.743  74.155  48.891  1.00118.73           H  
ATOM    596  N   PHE A  51       0.267  72.803  54.349  1.00133.50           N  
ATOM    597  CA  PHE A  51      -0.307  72.469  55.660  1.00137.51           C  
ATOM    598  C   PHE A  51      -0.674  70.980  55.752  1.00144.95           C  
ATOM    599  O   PHE A  51      -0.765  70.442  56.859  1.00147.77           O  
ATOM    600  CB  PHE A  51      -1.552  73.324  55.945  1.00141.72           C  
ATOM    601  CG  PHE A  51      -1.434  74.244  57.138  1.00143.71           C  
ATOM    602  CD1 PHE A  51      -1.042  75.568  56.979  1.00143.81           C  
ATOM    603  CD2 PHE A  51      -1.744  73.794  58.417  1.00149.97           C  
ATOM    604  CE1 PHE A  51      -0.944  76.423  58.084  1.00145.03           C  
ATOM    605  CE2 PHE A  51      -1.645  74.650  59.521  1.00153.22           C  
ATOM    606  CZ  PHE A  51      -1.247  75.958  59.347  1.00147.85           C  
ATOM    607  H   PHE A  51      -0.260  73.410  53.737  1.00133.50           H  
ATOM    608  HA  PHE A  51       0.455  72.684  56.409  1.00137.51           H  
ATOM    609  HB2 PHE A  51      -2.392  72.651  56.118  1.00141.72           H  
ATOM    610  HB3 PHE A  51      -1.751  73.935  55.065  1.00141.72           H  
ATOM    611  HD1 PHE A  51      -0.810  75.942  55.992  1.00143.81           H  
ATOM    612  HD2 PHE A  51      -2.065  72.773  58.560  1.00149.97           H  
ATOM    613  HE1 PHE A  51      -0.631  77.448  57.947  1.00145.03           H  
ATOM    614  HE2 PHE A  51      -1.881  74.285  60.510  1.00153.22           H  
ATOM    615  HZ  PHE A  51      -1.172  76.618  60.198  1.00147.85           H  
ATOM    616  N   GLN A  52      -0.886  70.325  54.590  1.00140.94           N  
ATOM    617  CA  GLN A  52      -1.255  68.914  54.481  1.00143.89           C  
ATOM    618  C   GLN A  52      -0.034  67.991  54.396  1.00145.48           C  
ATOM    619  O   GLN A  52      -0.101  66.874  54.914  1.00148.69           O  
ATOM    620  CB  GLN A  52      -2.158  68.689  53.261  1.00146.60           C  
ATOM    621  CG  GLN A  52      -3.598  69.146  53.472  1.00164.87           C  
ATOM    622  CD  GLN A  52      -4.343  69.303  52.170  1.00184.87           C  
ATOM    623  OE1 GLN A  52      -4.557  68.340  51.424  1.00183.90           O  
ATOM    624  NE2 GLN A  52      -4.774  70.523  51.878  1.00173.21           N  
ATOM    625  H   GLN A  52      -0.782  70.849  53.733  1.00140.94           H  
ATOM    626  HA  GLN A  52      -1.796  68.660  55.393  1.00143.89           H  
ATOM    627  HB2 GLN A  52      -2.165  67.624  53.030  1.00146.60           H  
ATOM    628  HB3 GLN A  52      -1.742  69.241  52.418  1.00146.60           H  
ATOM    629  HG2 GLN A  52      -3.589  70.105  53.989  1.00164.87           H  
ATOM    630  HG3 GLN A  52      -4.114  68.407  54.085  1.00164.87           H  
ATOM    631 HE21 GLN A  52      -4.584  71.290  52.507  1.00173.21           H  
ATOM    632 HE22 GLN A  52      -5.292  70.685  51.027  1.00173.21           H  
ATOM    633  N   ILE A  53       1.066  68.434  53.746  1.00136.39           N  
ATOM    634  CA  ILE A  53       2.263  67.597  53.590  1.00134.48           C  
ATOM    635  C   ILE A  53       3.305  67.881  54.698  1.00136.07           C  
ATOM    636  O   ILE A  53       3.526  69.031  55.079  1.00133.45           O  
ATOM    637  CB  ILE A  53       2.892  67.651  52.164  1.00134.38           C  
ATOM    638  CG1 ILE A  53       3.504  69.013  51.808  1.00130.23           C  
ATOM    639  CG2 ILE A  53       1.898  67.182  51.095  1.00137.75           C  
ATOM    640  CD1 ILE A  53       4.845  68.897  51.121  1.00133.42           C  
ATOM    641  H   ILE A  53       1.064  69.366  53.357  1.00136.39           H  
ATOM    642  HA  ILE A  53       1.921  66.569  53.710  1.00134.48           H  
ATOM    643  HB  ILE A  53       3.728  66.951  52.183  1.00134.38           H  
ATOM    644 HG12 ILE A  53       3.633  69.587  52.726  1.00130.23           H  
ATOM    645 HG13 ILE A  53       2.818  69.539  51.144  1.00130.23           H  
ATOM    646 HG21 ILE A  53       1.543  66.182  51.343  1.00137.75           H  
ATOM    647 HG22 ILE A  53       1.052  67.869  51.059  1.00137.75           H  
ATOM    648 HG23 ILE A  53       2.392  67.162  50.123  1.00137.75           H  
ATOM    649 HD11 ILE A  53       5.543  68.372  51.773  1.00133.42           H  
ATOM    650 HD12 ILE A  53       4.730  68.341  50.190  1.00133.42           H  
ATOM    651 HD13 ILE A  53       5.229  69.894  50.904  1.00133.42           H  
ATOM    652  N   ARG A  54       3.930  66.803  55.209  1.00133.78           N  
ATOM    653  CA  ARG A  54       4.939  66.830  56.273  1.00132.23           C  
ATOM    654  C   ARG A  54       6.341  67.130  55.723  1.00129.47           C  
ATOM    655  O   ARG A  54       6.666  66.755  54.594  1.00127.27           O  
ATOM    656  CB  ARG A  54       4.856  65.483  57.019  1.00  0.00           C  
ATOM    657  CG  ARG A  54       5.780  65.352  58.240  1.00  0.00           C  
ATOM    658  CD  ARG A  54       5.531  66.437  59.297  1.00  0.00           C  
ATOM    659  NE  ARG A  54       6.190  66.118  60.574  1.00  0.00           N  
ATOM    660  CZ  ARG A  54       7.500  66.261  60.855  1.00  0.00           C  
ATOM    661  NH1 ARG A  54       7.945  65.921  62.071  1.00  0.00           N  
ATOM    662  NH2 ARG A  54       8.372  66.731  59.951  1.00  0.00           N1+
ATOM    663  H   ARG A  54       4.392  66.475  54.365  1.00133.78           H  
ATOM    664  HA  ARG A  54       4.739  67.642  56.972  1.00132.23           H  
ATOM    665  HB2 ARG A  54       3.829  65.337  57.355  1.00  0.00           H  
ATOM    666  HB3 ARG A  54       5.092  64.675  56.324  1.00  0.00           H  
ATOM    667  HG2 ARG A  54       5.604  64.374  58.691  1.00  0.00           H  
ATOM    668  HG3 ARG A  54       6.819  65.395  57.916  1.00  0.00           H  
ATOM    669  HD2 ARG A  54       5.891  67.399  58.929  1.00  0.00           H  
ATOM    670  HD3 ARG A  54       4.460  66.514  59.481  1.00  0.00           H  
ATOM    671  HE  ARG A  54       5.593  65.754  61.302  1.00  0.00           H  
ATOM    672 HH11 ARG A  54       7.301  65.565  62.763  1.00  0.00           H  
ATOM    673 HH12 ARG A  54       8.925  66.018  62.294  1.00  0.00           H  
ATOM    674 HH21 ARG A  54       9.349  66.821  60.192  1.00  0.00           H  
ATOM    675 HH22 ARG A  54       8.055  66.990  59.028  1.00  0.00           H  
ATOM    676  N   SER A  55       7.169  67.796  56.542  1.00122.95           N  
ATOM    677  CA  SER A  55       8.536  68.175  56.200  1.00118.83           C  
ATOM    678  C   SER A  55       9.494  66.997  56.409  1.00122.67           C  
ATOM    679  O   SER A  55       9.924  66.736  57.533  1.00124.59           O  
ATOM    680  CB  SER A  55       8.971  69.384  57.023  1.00120.93           C  
ATOM    681  OG  SER A  55       8.231  70.549  56.691  1.00126.86           O  
ATOM    682  H   SER A  55       6.823  68.052  57.456  1.00122.95           H  
ATOM    683  HA  SER A  55       8.567  68.448  55.145  1.00118.83           H  
ATOM    684  HB2 SER A  55      10.028  69.574  56.837  1.00120.93           H  
ATOM    685  HB3 SER A  55       8.822  69.162  58.080  1.00120.93           H  
ATOM    686  HG  SER A  55       8.559  71.267  57.238  1.00126.86           H  
ATOM    687  N   LYS A  56       9.814  66.280  55.323  1.00117.15           N  
ATOM    688  CA  LYS A  56      10.706  65.121  55.365  1.00117.56           C  
ATOM    689  C   LYS A  56      12.103  65.453  54.795  1.00116.35           C  
ATOM    690  O   LYS A  56      12.958  64.564  54.716  1.00116.99           O  
ATOM    691  CB  LYS A  56      10.107  63.943  54.546  1.00  0.00           C  
ATOM    692  CG  LYS A  56       8.744  63.441  55.055  1.00  0.00           C  
ATOM    693  CD  LYS A  56       8.798  62.872  56.480  1.00  0.00           C  
ATOM    694  CE  LYS A  56       7.444  62.276  56.880  1.00  0.00           C  
ATOM    695  NZ  LYS A  56       7.494  61.693  58.231  1.00  0.00           N1+
ATOM    696  H   LYS A  56       9.688  66.591  54.369  1.00117.15           H  
ATOM    697  HA  LYS A  56      10.809  64.838  56.413  1.00117.56           H  
ATOM    698  HB2 LYS A  56      10.811  63.112  54.581  1.00  0.00           H  
ATOM    699  HB3 LYS A  56       9.986  64.274  53.514  1.00  0.00           H  
ATOM    700  HG2 LYS A  56       8.390  62.659  54.383  1.00  0.00           H  
ATOM    701  HG3 LYS A  56       8.041  64.275  55.042  1.00  0.00           H  
ATOM    702  HD2 LYS A  56       9.054  63.672  57.175  1.00  0.00           H  
ATOM    703  HD3 LYS A  56       9.559  62.093  56.525  1.00  0.00           H  
ATOM    704  HE2 LYS A  56       7.174  61.498  56.167  1.00  0.00           H  
ATOM    705  HE3 LYS A  56       6.690  63.062  56.861  1.00  0.00           H  
ATOM    706  HZ1 LYS A  56       8.191  60.962  58.256  1.00  0.00           H  
ATOM    707  HZ2 LYS A  56       7.734  62.410  58.899  1.00  0.00           H  
ATOM    708  HZ3 LYS A  56       6.591  61.304  58.463  1.00  0.00           H  
ATOM    709  N   SER A  57      12.336  66.729  54.418  1.00108.03           N  
ATOM    710  CA  SER A  57      13.613  67.217  53.874  1.00104.21           C  
ATOM    711  C   SER A  57      13.807  68.703  54.193  1.00103.02           C  
ATOM    712  O   SER A  57      12.827  69.399  54.458  1.00103.25           O  
ATOM    713  CB  SER A  57      13.700  66.957  52.370  1.00106.79           C  
ATOM    714  OG  SER A  57      12.716  67.669  51.637  1.00114.58           O  
ATOM    715  H   SER A  57      11.582  67.394  54.516  1.00108.03           H  
ATOM    716  HA  SER A  57      14.412  66.666  54.370  1.00104.21           H  
ATOM    717  HB2 SER A  57      13.565  65.890  52.191  1.00106.79           H  
ATOM    718  HB3 SER A  57      14.686  67.262  52.019  1.00106.79           H  
ATOM    719  HG  SER A  57      11.856  67.389  51.958  1.00114.58           H  
ATOM    720  N   ASN A  58      15.048  69.198  54.136  1.00 95.23           N  
ATOM    721  CA  ASN A  58      15.381  70.618  54.322  1.00 92.03           C  
ATOM    722  C   ASN A  58      14.676  71.511  53.292  1.00 91.90           C  
ATOM    723  O   ASN A  58      14.129  72.555  53.640  1.00 90.25           O  
ATOM    724  CB  ASN A  58      16.899  70.805  54.172  1.00 90.89           C  
ATOM    725  CG  ASN A  58      17.752  70.101  55.205  1.00112.01           C  
ATOM    726  OD1 ASN A  58      17.290  69.417  56.106  1.00108.73           O  
ATOM    727  ND2 ASN A  58      19.051  70.236  55.070  1.00104.11           N  
ATOM    728  H   ASN A  58      15.818  68.564  53.994  1.00 95.23           H  
ATOM    729  HA  ASN A  58      15.075  70.942  55.318  1.00 92.03           H  
ATOM    730  HB2 ASN A  58      17.120  71.870  54.243  1.00 90.89           H  
ATOM    731  HB3 ASN A  58      17.213  70.470  53.184  1.00 90.89           H  
ATOM    732 HD21 ASN A  58      19.411  70.778  54.302  1.00104.11           H  
ATOM    733 HD22 ASN A  58      19.633  69.887  55.805  1.00104.11           H  
ATOM    734  N   PHE A  59      14.609  71.044  52.042  1.00 87.09           N  
ATOM    735  CA  PHE A  59      13.942  71.721  50.937  1.00 85.40           C  
ATOM    736  C   PHE A  59      12.501  72.120  51.274  1.00 90.47           C  
ATOM    737  O   PHE A  59      12.163  73.291  51.105  1.00 88.91           O  
ATOM    738  CB  PHE A  59      13.978  70.781  49.727  1.00 87.74           C  
ATOM    739  CG  PHE A  59      13.415  71.332  48.438  1.00 88.43           C  
ATOM    740  CD1 PHE A  59      13.881  72.531  47.912  1.00 89.11           C  
ATOM    741  CD2 PHE A  59      12.449  70.629  47.728  1.00 92.55           C  
ATOM    742  CE1 PHE A  59      13.356  73.039  46.726  1.00 89.66           C  
ATOM    743  CE2 PHE A  59      11.942  71.127  46.527  1.00 94.76           C  
ATOM    744  CZ  PHE A  59      12.411  72.321  46.026  1.00 90.59           C  
ATOM    745  H   PHE A  59      15.139  70.213  51.823  1.00 87.09           H  
ATOM    746  HA  PHE A  59      14.493  72.631  50.701  1.00 85.40           H  
ATOM    747  HB2 PHE A  59      13.411  69.885  49.981  1.00 87.74           H  
ATOM    748  HB3 PHE A  59      15.008  70.481  49.542  1.00 87.74           H  
ATOM    749  HD1 PHE A  59      14.641  73.090  48.439  1.00 89.11           H  
ATOM    750  HD2 PHE A  59      12.086  69.686  48.110  1.00 92.55           H  
ATOM    751  HE1 PHE A  59      13.690  73.997  46.355  1.00 89.66           H  
ATOM    752  HE2 PHE A  59      11.183  70.577  45.991  1.00 94.76           H  
ATOM    753  HZ  PHE A  59      12.038  72.695  45.084  1.00 90.59           H  
ATOM    754  N   ILE A  60      11.679  71.177  51.790  1.00 89.30           N  
ATOM    755  CA  ILE A  60      10.278  71.447  52.146  1.00 90.74           C  
ATOM    756  C   ILE A  60      10.212  72.524  53.250  1.00 93.77           C  
ATOM    757  O   ILE A  60       9.348  73.399  53.179  1.00 92.97           O  
ATOM    758  CB  ILE A  60       9.487  70.162  52.549  1.00 97.55           C  
ATOM    759  CG1 ILE A  60       9.732  68.994  51.553  1.00 98.88           C  
ATOM    760  CG2 ILE A  60       7.983  70.461  52.661  1.00 99.99           C  
ATOM    761  CD1 ILE A  60       9.411  67.552  52.083  1.00106.55           C  
ATOM    762  H   ILE A  60      12.044  70.247  51.937  1.00 89.30           H  
ATOM    763  HA  ILE A  60       9.784  71.825  51.251  1.00 90.74           H  
ATOM    764  HB  ILE A  60       9.858  69.848  53.525  1.00 97.55           H  
ATOM    765 HG12 ILE A  60      10.783  69.016  51.266  1.00 98.88           H  
ATOM    766 HG13 ILE A  60       9.112  69.171  50.674  1.00 98.88           H  
ATOM    767 HG21 ILE A  60       7.824  71.256  53.389  1.00 99.99           H  
ATOM    768 HG22 ILE A  60       7.602  70.776  51.690  1.00 99.99           H  
ATOM    769 HG23 ILE A  60       7.457  69.562  52.984  1.00 99.99           H  
ATOM    770 HD11 ILE A  60      10.018  67.346  52.965  1.00106.55           H  
ATOM    771 HD12 ILE A  60       8.355  67.488  52.346  1.00106.55           H  
ATOM    772 HD13 ILE A  60       9.637  66.821  51.307  1.00106.55           H  
ATOM    773  N   ILE A  61      11.143  72.473  54.235  1.00 90.10           N  
ATOM    774  CA  ILE A  61      11.222  73.408  55.368  1.00 89.33           C  
ATOM    775  C   ILE A  61      11.496  74.837  54.853  1.00 89.96           C  
ATOM    776  O   ILE A  61      10.790  75.772  55.254  1.00 90.38           O  
ATOM    777  CB  ILE A  61      12.268  72.938  56.438  1.00 93.05           C  
ATOM    778  CG1 ILE A  61      11.784  71.660  57.152  1.00 97.13           C  
ATOM    779  CG2 ILE A  61      12.591  74.037  57.464  1.00 92.78           C  
ATOM    780  CD1 ILE A  61      12.856  70.825  57.888  1.00107.66           C  
ATOM    781  H   ILE A  61      11.834  71.738  54.187  1.00 90.10           H  
ATOM    782  HA  ILE A  61      10.260  73.419  55.881  1.00 89.33           H  
ATOM    783  HB  ILE A  61      13.198  72.702  55.925  1.00 93.05           H  
ATOM    784 HG12 ILE A  61      11.352  71.003  56.397  1.00 97.13           H  
ATOM    785 HG13 ILE A  61      11.012  71.952  57.864  1.00 97.13           H  
ATOM    786 HG21 ILE A  61      12.955  74.923  56.945  1.00 92.78           H  
ATOM    787 HG22 ILE A  61      11.690  74.288  58.023  1.00 92.78           H  
ATOM    788 HG23 ILE A  61      13.369  73.704  58.150  1.00 92.78           H  
ATOM    789 HD11 ILE A  61      13.597  70.477  57.168  1.00107.66           H  
ATOM    790 HD12 ILE A  61      13.362  71.436  58.632  1.00107.66           H  
ATOM    791 HD13 ILE A  61      12.414  69.943  58.385  1.00107.66           H  
ATOM    792  N   PHE A  62      12.494  75.003  53.984  1.00 82.56           N  
ATOM    793  CA  PHE A  62      12.843  76.309  53.433  1.00 79.35           C  
ATOM    794  C   PHE A  62      11.718  76.864  52.542  1.00 83.72           C  
ATOM    795  O   PHE A  62      11.418  78.065  52.626  1.00 82.08           O  
ATOM    796  CB  PHE A  62      14.177  76.219  52.681  1.00 78.91           C  
ATOM    797  CG  PHE A  62      15.383  75.737  53.481  1.00 80.82           C  
ATOM    798  CD1 PHE A  62      15.542  76.050  54.849  1.00 84.82           C  
ATOM    799  CD2 PHE A  62      16.384  74.990  52.828  1.00 82.28           C  
ATOM    800  CE1 PHE A  62      16.676  75.608  55.554  1.00 86.27           C  
ATOM    801  CE2 PHE A  62      17.520  74.553  53.531  1.00 85.64           C  
ATOM    802  CZ  PHE A  62      17.666  74.859  54.895  1.00 84.94           C  
ATOM    803  H   PHE A  62      13.058  74.197  53.722  1.00 82.56           H  
ATOM    804  HA  PHE A  62      12.981  76.998  54.262  1.00 79.35           H  
ATOM    805  HB2 PHE A  62      14.414  77.211  52.296  1.00 78.91           H  
ATOM    806  HB3 PHE A  62      14.039  75.555  51.826  1.00 78.91           H  
ATOM    807  HD1 PHE A  62      14.802  76.634  55.375  1.00 84.82           H  
ATOM    808  HD2 PHE A  62      16.287  74.757  51.777  1.00 82.28           H  
ATOM    809  HE1 PHE A  62      16.789  75.856  56.600  1.00 86.27           H  
ATOM    810  HE2 PHE A  62      18.288  73.995  53.013  1.00 85.64           H  
ATOM    811  HZ  PHE A  62      18.546  74.531  55.433  1.00 84.94           H  
ATOM    812  N   LEU A  63      11.051  75.979  51.751  1.00 81.39           N  
ATOM    813  CA  LEU A  63       9.898  76.344  50.920  1.00 81.34           C  
ATOM    814  C   LEU A  63       8.716  76.762  51.798  1.00 88.61           C  
ATOM    815  O   LEU A  63       8.013  77.713  51.446  1.00 88.41           O  
ATOM    816  CB  LEU A  63       9.462  75.211  49.983  1.00 82.50           C  
ATOM    817  CG  LEU A  63      10.403  74.775  48.857  1.00 85.83           C  
ATOM    818  CD1 LEU A  63       9.860  73.540  48.189  1.00 87.75           C  
ATOM    819  CD2 LEU A  63      10.625  75.876  47.823  1.00 85.45           C  
ATOM    820  H   LEU A  63      11.367  75.020  51.735  1.00 81.39           H  
ATOM    821  HA  LEU A  63      10.216  77.182  50.300  1.00 81.34           H  
ATOM    822  HB2 LEU A  63       8.529  75.525  49.516  1.00 82.50           H  
ATOM    823  HB3 LEU A  63       9.280  74.334  50.605  1.00 82.50           H  
ATOM    824  HG  LEU A  63      11.372  74.558  49.307  1.00 85.83           H  
ATOM    825 HD11 LEU A  63       9.743  72.748  48.929  1.00 87.75           H  
ATOM    826 HD12 LEU A  63       8.892  73.765  47.742  1.00 87.75           H  
ATOM    827 HD13 LEU A  63      10.552  73.213  47.413  1.00 87.75           H  
ATOM    828 HD21 LEU A  63       9.676  76.124  47.347  1.00 85.45           H  
ATOM    829 HD22 LEU A  63      11.027  76.761  48.316  1.00 85.45           H  
ATOM    830 HD23 LEU A  63      11.330  75.529  47.068  1.00 85.45           H  
ATOM    831  N   LYS A  64       8.516  76.080  52.953  1.00 87.84           N  
ATOM    832  CA  LYS A  64       7.445  76.408  53.901  1.00 90.29           C  
ATOM    833  C   LYS A  64       7.605  77.842  54.448  1.00 94.11           C  
ATOM    834  O   LYS A  64       6.614  78.569  54.552  1.00 94.53           O  
ATOM    835  CB  LYS A  64       7.387  75.395  55.052  1.00 95.53           C  
ATOM    836  CG  LYS A  64       6.455  74.219  54.778  1.00112.04           C  
ATOM    837  CD  LYS A  64       6.346  73.302  55.990  1.00124.46           C  
ATOM    838  CE  LYS A  64       5.219  72.297  55.892  1.00136.30           C  
ATOM    839  NZ  LYS A  64       5.548  71.145  55.013  1.00139.59           N1+
ATOM    840  H   LYS A  64       9.133  75.311  53.171  1.00 87.84           H  
ATOM    841  HA  LYS A  64       6.502  76.354  53.357  1.00 90.29           H  
ATOM    842  HB2 LYS A  64       7.040  75.910  55.948  1.00 95.53           H  
ATOM    843  HB3 LYS A  64       8.391  75.007  55.222  1.00 95.53           H  
ATOM    844  HG2 LYS A  64       6.843  73.648  53.935  1.00112.04           H  
ATOM    845  HG3 LYS A  64       5.464  74.601  54.532  1.00112.04           H  
ATOM    846  HD2 LYS A  64       6.182  73.918  56.874  1.00124.46           H  
ATOM    847  HD3 LYS A  64       7.284  72.758  56.095  1.00124.46           H  
ATOM    848  HE2 LYS A  64       4.338  72.800  55.492  1.00136.30           H  
ATOM    849  HE3 LYS A  64       5.000  71.921  56.891  1.00136.30           H  
ATOM    850  HZ1 LYS A  64       5.753  71.479  54.082  1.00139.59           H  
ATOM    851  HZ2 LYS A  64       6.353  70.660  55.382  1.00139.59           H  
ATOM    852  HZ3 LYS A  64       4.761  70.513  54.978  1.00139.59           H  
ATOM    853  N   ASN A  65       8.856  78.249  54.748  1.00 89.42           N  
ATOM    854  CA  ASN A  65       9.205  79.577  55.261  1.00 88.12           C  
ATOM    855  C   ASN A  65       8.997  80.675  54.216  1.00 90.42           C  
ATOM    856  O   ASN A  65       8.634  81.800  54.574  1.00 89.62           O  
ATOM    857  CB  ASN A  65      10.652  79.593  55.724  1.00 86.07           C  
ATOM    858  CG  ASN A  65      10.873  78.941  57.055  1.00 97.01           C  
ATOM    859  OD1 ASN A  65      10.494  79.478  58.099  1.00 93.77           O  
ATOM    860  ND2 ASN A  65      11.523  77.788  57.047  1.00 84.40           N  
ATOM    861  H   ASN A  65       9.608  77.589  54.609  1.00 89.42           H  
ATOM    862  HA  ASN A  65       8.539  79.782  56.099  1.00 88.12           H  
ATOM    863  HB2 ASN A  65      10.979  80.631  55.792  1.00 86.07           H  
ATOM    864  HB3 ASN A  65      11.255  79.070  54.982  1.00 86.07           H  
ATOM    865 HD21 ASN A  65      11.725  77.316  57.917  1.00 84.40           H  
ATOM    866 HD22 ASN A  65      11.817  77.380  56.171  1.00 84.40           H  
ATOM    867  N   THR A  66       9.239  80.339  52.931  1.00 85.98           N  
ATOM    868  CA  THR A  66       9.103  81.222  51.769  1.00 84.27           C  
ATOM    869  C   THR A  66       7.627  81.652  51.625  1.00 90.29           C  
ATOM    870  O   THR A  66       7.374  82.832  51.363  1.00 89.59           O  
ATOM    871  CB  THR A  66       9.680  80.513  50.527  1.00 91.79           C  
ATOM    872  OG1 THR A  66      11.100  80.416  50.678  1.00 91.04           O  
ATOM    873  CG2 THR A  66       9.390  81.237  49.240  1.00 89.85           C  
ATOM    874  H   THR A  66       9.542  79.392  52.754  1.00 85.98           H  
ATOM    875  HA  THR A  66       9.676  82.141  51.893  1.00 84.27           H  
ATOM    876  HB  THR A  66       9.203  79.535  50.465  1.00 91.79           H  
ATOM    877 HG21 THR A  66       8.312  81.344  49.118  1.00 89.85           H  
ATOM    878 HG22 THR A  66       9.853  82.224  49.266  1.00 89.85           H  
ATOM    879 HG23 THR A  66       9.795  80.668  48.404  1.00 89.85           H  
ATOM    880  HG1 THR A  66      11.273  79.931  51.488  1.00 91.04           H  
ATOM    881  N   VAL A  67       6.667  80.715  51.855  1.00 88.79           N  
ATOM    882  CA  VAL A  67       5.213  80.954  51.806  1.00 90.27           C  
ATOM    883  C   VAL A  67       4.841  82.069  52.804  1.00 94.86           C  
ATOM    884  O   VAL A  67       4.089  82.981  52.444  1.00 95.01           O  
ATOM    885  CB  VAL A  67       4.385  79.660  52.074  1.00 97.19           C  
ATOM    886  CG1 VAL A  67       2.890  79.891  51.862  1.00 99.22           C  
ATOM    887  CG2 VAL A  67       4.860  78.497  51.215  1.00 96.87           C  
ATOM    888  H   VAL A  67       6.976  79.779  52.077  1.00 88.79           H  
ATOM    889  HA  VAL A  67       4.959  81.273  50.795  1.00 90.27           H  
ATOM    890  HB  VAL A  67       4.547  79.401  53.120  1.00 97.19           H  
ATOM    891 HG11 VAL A  67       2.553  80.704  52.505  1.00 99.22           H  
ATOM    892 HG12 VAL A  67       2.707  80.152  50.820  1.00 99.22           H  
ATOM    893 HG13 VAL A  67       2.343  78.981  52.110  1.00 99.22           H  
ATOM    894 HG21 VAL A  67       4.706  78.736  50.163  1.00 96.87           H  
ATOM    895 HG22 VAL A  67       5.920  78.320  51.397  1.00 96.87           H  
ATOM    896 HG23 VAL A  67       4.294  77.601  51.471  1.00 96.87           H  
ATOM    897  N   ILE A  68       5.391  82.005  54.038  1.00 91.87           N  
ATOM    898  CA  ILE A  68       5.141  82.981  55.108  1.00 92.70           C  
ATOM    899  C   ILE A  68       5.701  84.360  54.699  1.00 94.60           C  
ATOM    900  O   ILE A  68       4.985  85.353  54.821  1.00 94.85           O  
ATOM    901  CB  ILE A  68       5.704  82.500  56.480  1.00 97.15           C  
ATOM    902  CG1 ILE A  68       5.072  81.155  56.908  1.00100.52           C  
ATOM    903  CG2 ILE A  68       5.506  83.558  57.572  1.00 98.77           C  
ATOM    904  CD1 ILE A  68       6.043  80.161  57.559  1.00108.48           C  
ATOM    905  H   ILE A  68       6.015  81.236  54.237  1.00 91.87           H  
ATOM    906  HA  ILE A  68       4.064  83.076  55.244  1.00 92.70           H  
ATOM    907  HB  ILE A  68       6.775  82.346  56.350  1.00 97.15           H  
ATOM    908 HG12 ILE A  68       4.649  80.683  56.021  1.00100.52           H  
ATOM    909 HG13 ILE A  68       4.276  81.367  57.622  1.00100.52           H  
ATOM    910 HG21 ILE A  68       5.985  84.488  57.268  1.00 98.77           H  
ATOM    911 HG22 ILE A  68       4.440  83.731  57.722  1.00 98.77           H  
ATOM    912 HG23 ILE A  68       5.952  83.207  58.503  1.00 98.77           H  
ATOM    913 HD11 ILE A  68       6.850  79.933  56.863  1.00108.48           H  
ATOM    914 HD12 ILE A  68       6.459  80.600  58.466  1.00108.48           H  
ATOM    915 HD13 ILE A  68       5.510  79.244  57.811  1.00108.48           H  
ATOM    916  N   SER A  69       6.950  84.412  54.181  1.00 88.89           N  
ATOM    917  CA  SER A  69       7.582  85.668  53.760  1.00 86.63           C  
ATOM    918  C   SER A  69       6.899  86.251  52.526  1.00 89.97           C  
ATOM    919  O   SER A  69       6.958  87.460  52.338  1.00 89.58           O  
ATOM    920  CB  SER A  69       9.077  85.486  53.505  1.00 87.92           C  
ATOM    921  OG  SER A  69       9.349  84.690  52.365  1.00 94.74           O  
ATOM    922  H   SER A  69       7.469  83.551  54.080  1.00 88.89           H  
ATOM    923  HA  SER A  69       7.462  86.375  54.581  1.00 86.63           H  
ATOM    924  HB2 SER A  69       9.523  85.008  54.377  1.00 87.92           H  
ATOM    925  HB3 SER A  69       9.527  86.468  53.359  1.00 87.92           H  
ATOM    926  HG  SER A  69       8.507  84.435  51.982  1.00 94.74           H  
ATOM    927  N   ASP A  70       6.253  85.411  51.693  1.00 86.82           N  
ATOM    928  CA  ASP A  70       5.525  85.884  50.517  1.00 86.55           C  
ATOM    929  C   ASP A  70       4.221  86.516  50.951  1.00 92.27           C  
ATOM    930  O   ASP A  70       3.909  87.617  50.505  1.00 92.13           O  
ATOM    931  CB  ASP A  70       5.258  84.753  49.518  1.00 89.22           C  
ATOM    932  CG  ASP A  70       6.452  84.268  48.720  1.00 99.38           C  
ATOM    933  OD1 ASP A  70       7.454  85.017  48.626  1.00 99.93           O  
ATOM    934  OD2 ASP A  70       6.375  83.154  48.167  1.00104.24           O1-
ATOM    935  H   ASP A  70       6.273  84.420  51.888  1.00 86.82           H  
ATOM    936  HA  ASP A  70       6.144  86.625  50.011  1.00 86.55           H  
ATOM    937  HB2 ASP A  70       4.506  85.104  48.811  1.00 89.22           H  
ATOM    938  HB3 ASP A  70       4.863  83.903  50.075  1.00 89.22           H  
ATOM    939  N   LEU A  71       3.483  85.842  51.857  1.00 91.10           N  
ATOM    940  CA  LEU A  71       2.207  86.316  52.400  1.00 93.64           C  
ATOM    941  C   LEU A  71       2.377  87.636  53.158  1.00 96.67           C  
ATOM    942  O   LEU A  71       1.537  88.524  53.021  1.00 96.26           O  
ATOM    943  CB  LEU A  71       1.570  85.247  53.302  1.00 96.59           C  
ATOM    944  CG  LEU A  71       0.842  84.117  52.561  1.00103.23           C  
ATOM    945  CD1 LEU A  71       0.827  82.834  53.383  1.00105.17           C  
ATOM    946  CD2 LEU A  71      -0.579  84.530  52.170  1.00107.65           C  
ATOM    947  H   LEU A  71       3.833  84.952  52.183  1.00 91.10           H  
ATOM    948  HA  LEU A  71       1.537  86.502  51.560  1.00 93.64           H  
ATOM    949  HB2 LEU A  71       0.850  85.741  53.954  1.00 96.59           H  
ATOM    950  HB3 LEU A  71       2.360  84.800  53.906  1.00 96.59           H  
ATOM    951  HG  LEU A  71       1.397  83.921  51.644  1.00103.23           H  
ATOM    952 HD11 LEU A  71       1.850  82.540  53.617  1.00105.17           H  
ATOM    953 HD12 LEU A  71       0.277  83.002  54.309  1.00105.17           H  
ATOM    954 HD13 LEU A  71       0.343  82.042  52.811  1.00105.17           H  
ATOM    955 HD21 LEU A  71      -1.159  84.733  53.070  1.00107.65           H  
ATOM    956 HD22 LEU A  71      -0.540  85.428  51.553  1.00107.65           H  
ATOM    957 HD23 LEU A  71      -1.050  83.723  51.608  1.00107.65           H  
ATOM    958  N   LEU A  72       3.491  87.781  53.902  1.00 92.97           N  
ATOM    959  CA  LEU A  72       3.837  88.990  54.647  1.00 93.01           C  
ATOM    960  C   LEU A  72       4.164  90.150  53.695  1.00 93.80           C  
ATOM    961  O   LEU A  72       3.874  91.303  54.013  1.00 93.99           O  
ATOM    962  CB  LEU A  72       5.024  88.711  55.574  1.00 93.09           C  
ATOM    963  CG  LEU A  72       4.719  88.791  57.068  1.00101.40           C  
ATOM    964  CD1 LEU A  72       4.346  87.421  57.632  1.00103.81           C  
ATOM    965  CD2 LEU A  72       5.900  89.365  57.831  1.00104.93           C  
ATOM    966  H   LEU A  72       4.131  87.001  53.948  1.00 92.97           H  
ATOM    967  HA  LEU A  72       2.976  89.281  55.248  1.00 93.01           H  
ATOM    968  HB2 LEU A  72       5.804  89.439  55.350  1.00 93.09           H  
ATOM    969  HB3 LEU A  72       5.391  87.707  55.359  1.00 93.09           H  
ATOM    970  HG  LEU A  72       3.865  89.456  57.193  1.00101.40           H  
ATOM    971 HD11 LEU A  72       3.484  87.028  57.092  1.00103.81           H  
ATOM    972 HD12 LEU A  72       5.189  86.739  57.517  1.00103.81           H  
ATOM    973 HD13 LEU A  72       4.099  87.518  58.689  1.00103.81           H  
ATOM    974 HD21 LEU A  72       6.762  88.708  57.714  1.00104.93           H  
ATOM    975 HD22 LEU A  72       6.141  90.353  57.439  1.00104.93           H  
ATOM    976 HD23 LEU A  72       5.645  89.446  58.888  1.00104.93           H  
ATOM    977  N   MET A  73       4.740  89.830  52.522  1.00 87.29           N  
ATOM    978  CA  MET A  73       5.097  90.766  51.454  1.00 85.11           C  
ATOM    979  C   MET A  73       3.826  91.352  50.809  1.00 89.87           C  
ATOM    980  O   MET A  73       3.718  92.568  50.678  1.00 90.03           O  
ATOM    981  CB  MET A  73       5.975  90.030  50.413  1.00 85.55           C  
ATOM    982  CG  MET A  73       6.185  90.765  49.109  1.00 87.80           C  
ATOM    983  SD  MET A  73       7.896  90.863  48.548  1.00 89.68           S  
ATOM    984  CE  MET A  73       8.349  89.141  48.437  1.00 86.87           C  
ATOM    985  H   MET A  73       4.945  88.854  52.363  1.00 87.29           H  
ATOM    986  HA  MET A  73       5.666  91.600  51.865  1.00 85.11           H  
ATOM    987  HB2 MET A  73       5.501  89.074  50.188  1.00 85.55           H  
ATOM    988  HB3 MET A  73       6.953  89.854  50.861  1.00 85.55           H  
ATOM    989  HG2 MET A  73       5.812  91.782  49.231  1.00 87.80           H  
ATOM    990  HG3 MET A  73       5.606  90.256  48.338  1.00 87.80           H  
ATOM    991  HE1 MET A  73       8.247  88.675  49.417  1.00 86.87           H  
ATOM    992  HE2 MET A  73       7.694  88.638  47.725  1.00 86.87           H  
ATOM    993  HE3 MET A  73       9.383  89.058  48.101  1.00 86.87           H  
ATOM    994  N   ILE A  74       2.885  90.476  50.404  1.00 86.99           N  
ATOM    995  CA  ILE A  74       1.605  90.788  49.761  1.00 88.36           C  
ATOM    996  C   ILE A  74       0.782  91.754  50.635  1.00 94.07           C  
ATOM    997  O   ILE A  74       0.210  92.713  50.106  1.00 93.66           O  
ATOM    998  CB  ILE A  74       0.863  89.447  49.474  1.00 93.11           C  
ATOM    999  CG1 ILE A  74       1.535  88.690  48.308  1.00 92.11           C  
ATOM   1000  CG2 ILE A  74      -0.642  89.625  49.229  1.00 96.48           C  
ATOM   1001  CD1 ILE A  74       1.573  87.181  48.470  1.00100.90           C  
ATOM   1002  H   ILE A  74       3.083  89.498  50.561  1.00 86.99           H  
ATOM   1003  HA  ILE A  74       1.763  91.302  48.813  1.00 88.36           H  
ATOM   1004  HB  ILE A  74       0.949  88.845  50.379  1.00 93.11           H  
ATOM   1005 HG12 ILE A  74       2.561  89.048  48.217  1.00 92.11           H  
ATOM   1006 HG13 ILE A  74       0.988  88.920  47.394  1.00 92.11           H  
ATOM   1007 HG21 ILE A  74      -1.092  90.131  50.083  1.00 96.48           H  
ATOM   1008 HG22 ILE A  74      -0.796  90.223  48.331  1.00 96.48           H  
ATOM   1009 HG23 ILE A  74      -1.107  88.648  49.099  1.00 96.48           H  
ATOM   1010 HD11 ILE A  74       2.117  86.927  49.380  1.00100.90           H  
ATOM   1011 HD12 ILE A  74       0.555  86.797  48.536  1.00100.90           H  
ATOM   1012 HD13 ILE A  74       2.075  86.736  47.611  1.00100.90           H  
ATOM   1013  N   LEU A  75       0.777  91.529  51.968  1.00 92.07           N  
ATOM   1014  CA  LEU A  75       0.057  92.342  52.954  1.00 94.05           C  
ATOM   1015  C   LEU A  75       0.565  93.807  53.029  1.00 96.34           C  
ATOM   1016  O   LEU A  75      -0.151  94.669  53.553  1.00 96.90           O  
ATOM   1017  CB  LEU A  75       0.134  91.680  54.340  1.00 95.60           C  
ATOM   1018  CG  LEU A  75      -0.816  90.500  54.561  1.00103.17           C  
ATOM   1019  CD1 LEU A  75      -0.290  89.563  55.630  1.00103.91           C  
ATOM   1020  CD2 LEU A  75      -2.214  90.976  54.924  1.00109.67           C  
ATOM   1021  H   LEU A  75       1.309  90.742  52.311  1.00 92.07           H  
ATOM   1022  HA  LEU A  75      -0.980  92.391  52.623  1.00 94.05           H  
ATOM   1023  HB2 LEU A  75      -0.094  92.439  55.088  1.00 95.60           H  
ATOM   1024  HB3 LEU A  75       1.153  91.322  54.485  1.00 95.60           H  
ATOM   1025  HG  LEU A  75      -0.873  89.952  53.620  1.00103.17           H  
ATOM   1026 HD11 LEU A  75       0.700  89.207  55.346  1.00103.91           H  
ATOM   1027 HD12 LEU A  75      -0.226  90.094  56.580  1.00103.91           H  
ATOM   1028 HD13 LEU A  75      -0.966  88.714  55.733  1.00103.91           H  
ATOM   1029 HD21 LEU A  75      -2.178  91.527  55.864  1.00109.67           H  
ATOM   1030 HD22 LEU A  75      -2.592  91.627  54.136  1.00109.67           H  
ATOM   1031 HD23 LEU A  75      -2.874  90.115  55.033  1.00109.67           H  
ATOM   1032  N   THR A  76       1.775  94.084  52.483  1.00 90.35           N  
ATOM   1033  CA  THR A  76       2.396  95.417  52.439  1.00 88.86           C  
ATOM   1034  C   THR A  76       1.854  96.245  51.259  1.00 91.09           C  
ATOM   1035  O   THR A  76       1.735  97.465  51.378  1.00 90.78           O  
ATOM   1036  CB  THR A  76       3.927  95.290  52.353  1.00 96.93           C  
ATOM   1037  OG1 THR A  76       4.392  94.523  53.457  1.00 99.53           O  
ATOM   1038  CG2 THR A  76       4.629  96.629  52.363  1.00 98.47           C  
ATOM   1039  H   THR A  76       2.289  93.316  52.075  1.00 90.35           H  
ATOM   1040  HA  THR A  76       2.139  95.941  53.360  1.00 88.86           H  
ATOM   1041  HB  THR A  76       4.157  94.805  51.405  1.00 96.93           H  
ATOM   1042 HG21 THR A  76       4.271  97.233  51.530  1.00 98.47           H  
ATOM   1043 HG22 THR A  76       4.419  97.142  53.301  1.00 98.47           H  
ATOM   1044 HG23 THR A  76       5.704  96.476  52.265  1.00 98.47           H  
ATOM   1045  HG1 THR A  76       3.956  93.669  53.421  1.00 99.53           H  
ATOM   1046  N   PHE A  77       1.533  95.574  50.133  1.00 86.50           N  
ATOM   1047  CA  PHE A  77       1.062  96.183  48.888  1.00 86.16           C  
ATOM   1048  C   PHE A  77      -0.180  97.082  49.076  1.00 93.09           C  
ATOM   1049  O   PHE A  77      -0.124  98.176  48.518  1.00 92.61           O  
ATOM   1050  CB  PHE A  77       0.812  95.136  47.784  1.00 87.68           C  
ATOM   1051  CG  PHE A  77       1.967  94.211  47.441  1.00 87.04           C  
ATOM   1052  CD1 PHE A  77       3.283  94.559  47.747  1.00 87.70           C  
ATOM   1053  CD2 PHE A  77       1.744  93.012  46.776  1.00 89.39           C  
ATOM   1054  CE1 PHE A  77       4.343  93.702  47.430  1.00 86.53           C  
ATOM   1055  CE2 PHE A  77       2.808  92.160  46.454  1.00 90.04           C  
ATOM   1056  CZ  PHE A  77       4.098  92.514  46.779  1.00 85.73           C  
ATOM   1057  H   PHE A  77       1.625  94.568  50.151  1.00 86.50           H  
ATOM   1058  HA  PHE A  77       1.876  96.831  48.564  1.00 86.16           H  
ATOM   1059  HB2 PHE A  77       0.540  95.674  46.876  1.00 87.68           H  
ATOM   1060  HB3 PHE A  77      -0.025  94.514  48.103  1.00 87.68           H  
ATOM   1061  HD1 PHE A  77       3.486  95.501  48.234  1.00 87.70           H  
ATOM   1062  HD2 PHE A  77       0.737  92.733  46.504  1.00 89.39           H  
ATOM   1063  HE1 PHE A  77       5.354  93.973  47.696  1.00 86.53           H  
ATOM   1064  HE2 PHE A  77       2.616  91.224  45.950  1.00 90.04           H  
ATOM   1065  HZ  PHE A  77       4.918  91.860  46.523  1.00 85.73           H  
ATOM   1066  N   PRO A  78      -1.257  96.751  49.864  1.00 92.54           N  
ATOM   1067  CA  PRO A  78      -2.386  97.700  49.993  1.00 94.81           C  
ATOM   1068  C   PRO A  78      -1.966  99.077  50.501  1.00 97.45           C  
ATOM   1069  O   PRO A  78      -2.505 100.075  50.032  1.00 98.44           O  
ATOM   1070  CB  PRO A  78      -3.320  97.015  50.997  1.00 98.92           C  
ATOM   1071  CG  PRO A  78      -3.025  95.587  50.860  1.00102.48           C  
ATOM   1072  CD  PRO A  78      -1.545  95.509  50.612  1.00 94.99           C  
ATOM   1073  HA  PRO A  78      -2.846  97.900  49.025  1.00 94.81           H  
ATOM   1074  HB2 PRO A  78      -4.363  97.218  50.753  1.00 98.92           H  
ATOM   1075  HB3 PRO A  78      -3.111  97.356  52.011  1.00 98.92           H  
ATOM   1076  HG2 PRO A  78      -3.576  95.162  50.021  1.00102.48           H  
ATOM   1077  HG3 PRO A  78      -3.288  95.054  51.774  1.00102.48           H  
ATOM   1078  HD2 PRO A  78      -0.993  95.483  51.551  1.00 94.99           H  
ATOM   1079  HD3 PRO A  78      -1.295  94.629  50.019  1.00 94.99           H  
ATOM   1080  N   PHE A  79      -0.980  99.127  51.417  1.00 91.87           N  
ATOM   1081  CA  PHE A  79      -0.434 100.358  51.990  1.00 91.43           C  
ATOM   1082  C   PHE A  79       0.327 101.148  50.923  1.00 93.43           C  
ATOM   1083  O   PHE A  79       0.244 102.377  50.901  1.00 93.88           O  
ATOM   1084  CB  PHE A  79       0.466 100.040  53.196  1.00 92.79           C  
ATOM   1085  CG  PHE A  79      -0.256  99.338  54.328  1.00 96.79           C  
ATOM   1086  CD1 PHE A  79      -0.306  97.950  54.390  1.00 99.62           C  
ATOM   1087  CD2 PHE A  79      -0.893 100.068  55.327  1.00101.63           C  
ATOM   1088  CE1 PHE A  79      -0.986  97.305  55.426  1.00102.90           C  
ATOM   1089  CE2 PHE A  79      -1.571  99.421  56.364  1.00106.57           C  
ATOM   1090  CZ  PHE A  79      -1.614  98.045  56.405  1.00104.49           C  
ATOM   1091  H   PHE A  79      -0.589  98.251  51.732  1.00 91.87           H  
ATOM   1092  HA  PHE A  79      -1.259 100.976  52.344  1.00 91.43           H  
ATOM   1093  HB2 PHE A  79       0.874 100.976  53.577  1.00 92.79           H  
ATOM   1094  HB3 PHE A  79       1.280  99.399  52.858  1.00 92.79           H  
ATOM   1095  HD1 PHE A  79       0.187  97.364  53.628  1.00 99.62           H  
ATOM   1096  HD2 PHE A  79      -0.863 101.147  55.301  1.00101.63           H  
ATOM   1097  HE1 PHE A  79      -1.020  96.226  55.460  1.00102.90           H  
ATOM   1098  HE2 PHE A  79      -2.061 100.000  57.133  1.00106.57           H  
ATOM   1099  HZ  PHE A  79      -2.140  97.545  57.205  1.00104.49           H  
ATOM   1100  N   LYS A  80       1.032 100.440  50.018  1.00 88.09           N  
ATOM   1101  CA  LYS A  80       1.776 101.030  48.902  1.00 86.53           C  
ATOM   1102  C   LYS A  80       0.799 101.580  47.851  1.00 93.17           C  
ATOM   1103  O   LYS A  80       0.908 102.747  47.474  1.00 93.35           O  
ATOM   1104  CB  LYS A  80       2.719  99.991  48.271  1.00 85.73           C  
ATOM   1105  CG  LYS A  80       4.135 100.491  48.073  1.00 97.86           C  
ATOM   1106  CD  LYS A  80       4.359 101.081  46.692  1.00109.88           C  
ATOM   1107  CE  LYS A  80       5.689 101.788  46.607  1.00120.18           C  
ATOM   1108  NZ  LYS A  80       5.937 102.323  45.245  1.00131.82           N1+
ATOM   1109  H   LYS A  80       1.048  99.435  50.116  1.00 88.09           H  
ATOM   1110  HA  LYS A  80       2.382 101.853  49.282  1.00 86.53           H  
ATOM   1111  HB2 LYS A  80       2.316  99.707  47.299  1.00 85.73           H  
ATOM   1112  HB3 LYS A  80       2.751  99.117  48.921  1.00 85.73           H  
ATOM   1113  HG2 LYS A  80       4.822  99.656  48.212  1.00 97.86           H  
ATOM   1114  HG3 LYS A  80       4.341 101.259  48.818  1.00 97.86           H  
ATOM   1115  HD2 LYS A  80       3.563 101.794  46.477  1.00109.88           H  
ATOM   1116  HD3 LYS A  80       4.336 100.278  45.955  1.00109.88           H  
ATOM   1117  HE2 LYS A  80       6.481 101.083  46.860  1.00120.18           H  
ATOM   1118  HE3 LYS A  80       5.697 102.614  47.318  1.00120.18           H  
ATOM   1119  HZ1 LYS A  80       5.931 101.564  44.579  1.00131.82           H  
ATOM   1120  HZ2 LYS A  80       5.213 102.985  45.006  1.00131.82           H  
ATOM   1121  HZ3 LYS A  80       6.835 102.784  45.223  1.00131.82           H  
ATOM   1122  N   ILE A  81      -0.169 100.736  47.413  1.00 91.48           N  
ATOM   1123  CA  ILE A  81      -1.220 101.030  46.433  1.00 93.66           C  
ATOM   1124  C   ILE A  81      -1.954 102.322  46.819  1.00102.04           C  
ATOM   1125  O   ILE A  81      -2.050 103.232  45.993  1.00102.57           O  
ATOM   1126  CB  ILE A  81      -2.206  99.824  46.310  1.00 97.72           C  
ATOM   1127  CG1 ILE A  81      -1.518  98.596  45.671  1.00 96.17           C  
ATOM   1128  CG2 ILE A  81      -3.493 100.201  45.547  1.00100.86           C  
ATOM   1129  CD1 ILE A  81      -2.152  97.215  46.001  1.00100.97           C  
ATOM   1130  H   ILE A  81      -0.165  99.805  47.804  1.00 91.48           H  
ATOM   1131  HA  ILE A  81      -0.763 101.182  45.455  1.00 93.66           H  
ATOM   1132  HB  ILE A  81      -2.502  99.553  47.324  1.00 97.72           H  
ATOM   1133 HG12 ILE A  81      -0.483  98.578  46.012  1.00 96.17           H  
ATOM   1134 HG13 ILE A  81      -1.542  98.725  44.589  1.00 96.17           H  
ATOM   1135 HG21 ILE A  81      -3.977 101.042  46.044  1.00100.86           H  
ATOM   1136 HG22 ILE A  81      -3.240 100.480  44.524  1.00100.86           H  
ATOM   1137 HG23 ILE A  81      -4.171  99.348  45.534  1.00100.86           H  
ATOM   1138 HD11 ILE A  81      -2.141  97.059  47.080  1.00100.97           H  
ATOM   1139 HD12 ILE A  81      -3.181  97.192  45.641  1.00100.97           H  
ATOM   1140 HD13 ILE A  81      -1.579  96.426  45.514  1.00100.97           H  
ATOM   1141  N   LEU A  82      -2.437 102.400  48.077  1.00101.32           N  
ATOM   1142  CA  LEU A  82      -3.193 103.528  48.621  1.00104.27           C  
ATOM   1143  C   LEU A  82      -2.357 104.811  48.739  1.00107.60           C  
ATOM   1144  O   LEU A  82      -2.868 105.885  48.412  1.00108.82           O  
ATOM   1145  CB  LEU A  82      -3.794 103.152  49.984  1.00106.10           C  
ATOM   1146  CG  LEU A  82      -5.272 102.724  49.976  1.00114.50           C  
ATOM   1147  CD1 LEU A  82      -5.458 101.300  49.452  1.00114.20           C  
ATOM   1148  CD2 LEU A  82      -5.879 102.848  51.363  1.00120.21           C  
ATOM   1149  H   LEU A  82      -2.263 101.618  48.691  1.00101.32           H  
ATOM   1150  HA  LEU A  82      -3.994 103.744  47.913  1.00104.27           H  
ATOM   1151  HB2 LEU A  82      -3.701 104.018  50.639  1.00106.10           H  
ATOM   1152  HB3 LEU A  82      -3.210 102.326  50.389  1.00106.10           H  
ATOM   1153  HG  LEU A  82      -5.791 103.400  49.296  1.00114.50           H  
ATOM   1154 HD11 LEU A  82      -5.038 101.224  48.449  1.00114.20           H  
ATOM   1155 HD12 LEU A  82      -4.948 100.600  50.114  1.00114.20           H  
ATOM   1156 HD13 LEU A  82      -6.521 101.061  49.419  1.00114.20           H  
ATOM   1157 HD21 LEU A  82      -5.363 102.174  52.047  1.00120.21           H  
ATOM   1158 HD22 LEU A  82      -5.773 103.874  51.715  1.00120.21           H  
ATOM   1159 HD23 LEU A  82      -6.936 102.585  51.322  1.00120.21           H  
ATOM   1160  N   SER A  83      -1.089 104.705  49.189  1.00102.32           N  
ATOM   1161  CA  SER A  83      -0.181 105.849  49.323  1.00101.90           C  
ATOM   1162  C   SER A  83       0.135 106.456  47.948  1.00106.68           C  
ATOM   1163  O   SER A  83      -0.047 107.661  47.764  1.00107.68           O  
ATOM   1164  CB  SER A  83       1.107 105.439  50.035  1.00103.09           C  
ATOM   1165  OG  SER A  83       2.088 106.465  50.040  1.00110.06           O  
ATOM   1166  H   SER A  83      -0.748 103.790  49.447  1.00102.32           H  
ATOM   1167  HA  SER A  83      -0.680 106.607  49.927  1.00101.90           H  
ATOM   1168  HB2 SER A  83       1.520 104.566  49.530  1.00103.09           H  
ATOM   1169  HB3 SER A  83       0.867 105.183  51.067  1.00103.09           H  
ATOM   1170  HG  SER A  83       2.861 106.125  50.496  1.00110.06           H  
ATOM   1171  N   ASP A  84       0.574 105.611  46.984  1.00102.39           N  
ATOM   1172  CA  ASP A  84       0.943 106.009  45.625  1.00102.68           C  
ATOM   1173  C   ASP A  84      -0.225 106.614  44.841  1.00109.88           C  
ATOM   1174  O   ASP A  84      -0.002 107.591  44.125  1.00111.49           O  
ATOM   1175  CB  ASP A  84       1.543 104.828  44.853  1.00103.10           C  
ATOM   1176  CG  ASP A  84       2.950 104.438  45.284  1.00113.98           C  
ATOM   1177  OD1 ASP A  84       3.418 104.941  46.338  1.00114.17           O  
ATOM   1178  OD2 ASP A  84       3.581 103.621  44.574  1.00120.01           O1-
ATOM   1179  H   ASP A  84       0.652 104.632  47.221  1.00102.39           H  
ATOM   1180  HA  ASP A  84       1.696 106.790  45.730  1.00102.68           H  
ATOM   1181  HB2 ASP A  84       1.572 105.093  43.796  1.00103.10           H  
ATOM   1182  HB3 ASP A  84       0.893 103.965  44.994  1.00103.10           H  
ATOM   1183  N   ALA A  85      -1.460 106.078  44.996  1.00107.32           N  
ATOM   1184  CA  ALA A  85      -2.655 106.605  44.319  1.00109.92           C  
ATOM   1185  C   ALA A  85      -3.239 107.830  45.074  1.00116.36           C  
ATOM   1186  O   ALA A  85      -4.301 108.339  44.692  1.00118.65           O  
ATOM   1187  CB  ALA A  85      -3.707 105.512  44.180  1.00111.61           C  
ATOM   1188  H   ALA A  85      -1.565 105.279  45.605  1.00107.32           H  
ATOM   1189  HA  ALA A  85      -2.359 106.939  43.324  1.00109.92           H  
ATOM   1190  HB1 ALA A  85      -3.290 104.675  43.619  1.00111.61           H  
ATOM   1191  HB2 ALA A  85      -4.010 105.171  45.170  1.00111.61           H  
ATOM   1192  HB3 ALA A  85      -4.574 105.907  43.651  1.00111.61           H  
ATOM   1193  N   LYS A  86      -2.516 108.304  46.127  1.00111.87           N  
ATOM   1194  CA  LYS A  86      -2.832 109.433  47.014  1.00113.09           C  
ATOM   1195  C   LYS A  86      -4.244 109.271  47.610  1.00119.73           C  
ATOM   1196  O   LYS A  86      -5.169 109.998  47.243  1.00122.14           O  
ATOM   1197  CB  LYS A  86      -2.762 110.781  46.236  1.00  0.00           C  
ATOM   1198  CG  LYS A  86      -2.937 112.022  47.124  1.00  0.00           C  
ATOM   1199  CD  LYS A  86      -2.743 113.311  46.315  1.00  0.00           C  
ATOM   1200  CE  LYS A  86      -2.920 114.542  47.207  1.00  0.00           C  
ATOM   1201  NZ  LYS A  86      -2.736 115.788  46.446  1.00  0.00           N1+
ATOM   1202  H   LYS A  86      -1.575 108.406  45.772  1.00111.87           H  
ATOM   1203  HA  LYS A  86      -2.095 109.442  47.817  1.00113.09           H  
ATOM   1204  HB2 LYS A  86      -3.550 110.784  45.482  1.00  0.00           H  
ATOM   1205  HB3 LYS A  86      -1.791 110.844  45.745  1.00  0.00           H  
ATOM   1206  HG2 LYS A  86      -2.202 111.992  47.927  1.00  0.00           H  
ATOM   1207  HG3 LYS A  86      -3.941 112.017  47.549  1.00  0.00           H  
ATOM   1208  HD2 LYS A  86      -3.477 113.343  45.510  1.00  0.00           H  
ATOM   1209  HD3 LYS A  86      -1.738 113.319  45.891  1.00  0.00           H  
ATOM   1210  HE2 LYS A  86      -2.186 114.506  48.012  1.00  0.00           H  
ATOM   1211  HE3 LYS A  86      -3.924 114.530  47.631  1.00  0.00           H  
ATOM   1212  HZ1 LYS A  86      -1.808 115.806  46.050  1.00  0.00           H  
ATOM   1213  HZ2 LYS A  86      -3.420 115.834  45.704  1.00  0.00           H  
ATOM   1214  HZ3 LYS A  86      -2.855 116.580  47.063  1.00  0.00           H  
ATOM   1215  N   LEU A  87      -4.406 108.271  48.502  1.00115.68           N  
ATOM   1216  CA  LEU A  87      -5.679 107.955  49.161  1.00142.06           C  
ATOM   1217  C   LEU A  87      -5.469 107.667  50.649  1.00168.34           C  
ATOM   1218  O   LEU A  87      -5.684 106.680  51.368  1.00130.48           O  
ATOM   1219  CB  LEU A  87      -6.369 106.756  48.480  1.00142.34           C  
ATOM   1220  CG  LEU A  87      -6.991 107.009  47.104  1.00148.40           C  
ATOM   1221  CD1 LEU A  87      -6.975 105.756  46.264  1.00147.60           C  
ATOM   1222  CD2 LEU A  87      -8.407 107.553  47.224  1.00154.96           C  
ATOM   1223  H   LEU A  87      -3.601 107.705  48.730  1.00115.68           H  
ATOM   1224  HA  LEU A  87      -6.326 108.827  49.066  1.00142.06           H  
ATOM   1225  HB2 LEU A  87      -7.163 106.412  49.143  1.00142.34           H  
ATOM   1226  HB3 LEU A  87      -5.624 105.968  48.366  1.00142.34           H  
ATOM   1227  HG  LEU A  87      -6.383 107.764  46.606  1.00148.40           H  
ATOM   1228 HD11 LEU A  87      -5.950 105.401  46.161  1.00147.60           H  
ATOM   1229 HD12 LEU A  87      -7.579 104.987  46.747  1.00147.60           H  
ATOM   1230 HD13 LEU A  87      -7.385 105.974  45.278  1.00147.60           H  
ATOM   1231 HD21 LEU A  87      -9.039 106.816  47.720  1.00154.96           H  
ATOM   1232 HD22 LEU A  87      -8.395 108.473  47.809  1.00154.96           H  
ATOM   1233 HD23 LEU A  87      -8.802 107.760  46.229  1.00154.96           H  
ATOM   1234  N   GLY A  88      -5.618 108.882  51.204  1.00  0.00           N  
ATOM   1235  CA  GLY A  88      -6.743 109.322  52.073  1.00  0.00           C  
ATOM   1236  C   GLY A  88      -6.538 109.432  53.602  1.00  0.00           C  
ATOM   1237  O   GLY A  88      -7.140 110.330  54.185  1.00  0.00           O  
ATOM   1238  H   GLY A  88      -4.897 109.563  51.012  1.00  0.00           H  
ATOM   1239  HA2 GLY A  88      -7.558 108.615  51.915  1.00  0.00           H  
ATOM   1240  HA3 GLY A  88      -7.044 110.309  51.723  1.00  0.00           H  
ATOM   1241  N   THR A  89      -5.581 108.712  54.197  1.00  0.00           N  
ATOM   1242  CA  THR A  89      -5.052 108.918  55.563  1.00  0.00           C  
ATOM   1243  C   THR A  89      -5.965 108.654  56.800  1.00  0.00           C  
ATOM   1244  O   THR A  89      -7.158 108.948  56.833  1.00  0.00           O  
ATOM   1245  CB  THR A  89      -4.522 110.370  55.626  1.00  0.00           C  
ATOM   1246  CG2 THR A  89      -3.791 110.657  56.947  1.00  0.00           C  
ATOM   1247  OG1 THR A  89      -3.618 110.621  54.568  1.00  0.00           O  
ATOM   1248  H   THR A  89      -5.182 107.954  53.662  1.00  0.00           H  
ATOM   1249  HA  THR A  89      -4.303 108.134  55.676  1.00  0.00           H  
ATOM   1250  HB  THR A  89      -5.359 111.062  55.531  1.00  0.00           H  
ATOM   1251 HG21 THR A  89      -4.479 110.571  57.787  1.00  0.00           H  
ATOM   1252 HG22 THR A  89      -2.971 109.950  57.082  1.00  0.00           H  
ATOM   1253 HG23 THR A  89      -3.394 111.673  56.931  1.00  0.00           H  
ATOM   1254  HG1 THR A  89      -3.497 109.807  54.071  1.00  0.00           H  
ATOM   1255  N   GLY A  90      -5.306 108.212  57.887  1.00  0.00           N  
ATOM   1256  CA  GLY A  90      -5.740 108.172  59.300  1.00  0.00           C  
ATOM   1257  C   GLY A  90      -4.476 108.244  60.215  1.00  0.00           C  
ATOM   1258  O   GLY A  90      -3.443 107.767  59.760  1.00  0.00           O  
ATOM   1259  H   GLY A  90      -4.377 107.856  57.712  1.00  0.00           H  
ATOM   1260  HA2 GLY A  90      -6.279 107.244  59.492  1.00  0.00           H  
ATOM   1261  HA3 GLY A  90      -6.392 109.021  59.508  1.00  0.00           H  
ATOM   1262  N   PRO A  91      -4.458 108.858  61.424  1.00  0.00           N  
ATOM   1263  CD  PRO A  91      -5.627 109.325  62.153  1.00  0.00           C  
ATOM   1264  CG  PRO A  91      -5.143 109.546  63.584  1.00  0.00           C  
ATOM   1265  CB  PRO A  91      -3.714 110.044  63.373  1.00  0.00           C  
ATOM   1266  CA  PRO A  91      -3.218 109.258  62.146  1.00  0.00           C  
ATOM   1267  C   PRO A  91      -2.271 108.069  62.593  1.00  0.00           C  
ATOM   1268  O   PRO A  91      -2.745 107.297  63.422  1.00  0.00           O  
ATOM   1269  HA  PRO A  91      -2.707 109.991  61.525  1.00  0.00           H  
ATOM   1270  HB2 PRO A  91      -3.096 109.872  64.256  1.00  0.00           H  
ATOM   1271  HB3 PRO A  91      -3.733 111.110  63.141  1.00  0.00           H  
ATOM   1272  HG2 PRO A  91      -5.758 110.273  64.115  1.00  0.00           H  
ATOM   1273  HG3 PRO A  91      -5.130 108.593  64.115  1.00  0.00           H  
ATOM   1274  HD2 PRO A  91      -5.970 110.271  61.730  1.00  0.00           H  
ATOM   1275  HD3 PRO A  91      -6.432 108.590  62.139  1.00  0.00           H  
ATOM   1276  N   LEU A  92      -0.966 107.824  62.251  1.00145.80           N  
ATOM   1277  CA  LEU A  92      -0.835 108.715  61.099  1.00144.28           C  
ATOM   1278  C   LEU A  92      -0.694 107.925  59.784  1.00145.52           C  
ATOM   1279  O   LEU A  92      -0.344 106.736  59.810  1.00143.19           O  
ATOM   1280  CB  LEU A  92       0.370 109.663  61.279  1.00143.87           C  
ATOM   1281  CG  LEU A  92       0.189 110.839  62.246  1.00151.91           C  
ATOM   1282  CD1 LEU A  92       1.500 111.199  62.914  1.00151.98           C  
ATOM   1283  CD2 LEU A  92      -0.383 112.060  61.538  1.00155.60           C  
ATOM   1284  H   LEU A  92      -1.227 107.104  62.910  1.00145.80           H  
ATOM   1285  HA  LEU A  92      -1.748 109.308  61.040  1.00144.28           H  
ATOM   1286  HB2 LEU A  92       0.613 110.076  60.300  1.00143.87           H  
ATOM   1287  HB3 LEU A  92       1.208 109.066  61.640  1.00143.87           H  
ATOM   1288  HG  LEU A  92      -0.521 110.521  63.010  1.00151.91           H  
ATOM   1289 HD11 LEU A  92       1.891 110.328  63.440  1.00151.98           H  
ATOM   1290 HD12 LEU A  92       2.217 111.519  62.158  1.00151.98           H  
ATOM   1291 HD13 LEU A  92       1.335 112.009  63.624  1.00151.98           H  
ATOM   1292 HD21 LEU A  92       0.314 112.393  60.769  1.00155.60           H  
ATOM   1293 HD22 LEU A  92      -1.336 111.800  61.077  1.00155.60           H  
ATOM   1294 HD23 LEU A  92      -0.536 112.861  62.261  1.00155.60           H  
ATOM   1295  N   ARG A  93      -0.969 108.596  58.642  1.00141.91           N  
ATOM   1296  CA  ARG A  93      -0.876 108.031  57.291  1.00139.19           C  
ATOM   1297  C   ARG A  93       0.586 107.818  56.876  1.00140.39           C  
ATOM   1298  O   ARG A  93       0.874 106.891  56.116  1.00137.74           O  
ATOM   1299  CB  ARG A  93      -1.629 108.946  56.302  1.00  0.00           C  
ATOM   1300  CG  ARG A  93      -1.619 108.450  54.844  1.00  0.00           C  
ATOM   1301  CD  ARG A  93      -2.431 107.164  54.646  1.00  0.00           C  
ATOM   1302  NE  ARG A  93      -2.051 106.467  53.407  1.00  0.00           N  
ATOM   1303  CZ  ARG A  93      -2.019 105.131  53.248  1.00  0.00           C  
ATOM   1304  NH1 ARG A  93      -2.424 104.291  54.214  1.00  0.00           N  
ATOM   1305  NH2 ARG A  93      -1.569 104.619  52.095  1.00  0.00           N1+
ATOM   1306  H   ARG A  93      -0.470 109.473  58.696  1.00141.91           H  
ATOM   1307  HA  ARG A  93      -1.346 107.048  57.280  1.00139.19           H  
ATOM   1308  HB2 ARG A  93      -2.665 109.049  56.631  1.00  0.00           H  
ATOM   1309  HB3 ARG A  93      -1.171 109.936  56.328  1.00  0.00           H  
ATOM   1310  HG2 ARG A  93      -2.042 109.225  54.203  1.00  0.00           H  
ATOM   1311  HG3 ARG A  93      -0.589 108.284  54.527  1.00  0.00           H  
ATOM   1312  HD2 ARG A  93      -2.254 106.499  55.490  1.00  0.00           H  
ATOM   1313  HD3 ARG A  93      -3.493 107.406  54.617  1.00  0.00           H  
ATOM   1314  HE  ARG A  93      -1.743 107.047  52.640  1.00  0.00           H  
ATOM   1315 HH11 ARG A  93      -2.385 103.292  54.066  1.00  0.00           H  
ATOM   1316 HH12 ARG A  93      -2.765 104.659  55.090  1.00  0.00           H  
ATOM   1317 HH21 ARG A  93      -1.541 103.618  51.962  1.00  0.00           H  
ATOM   1318 HH22 ARG A  93      -1.258 105.235  51.357  1.00  0.00           H  
ATOM   1319  N   THR A  94       1.498 108.683  57.365  1.00137.23           N  
ATOM   1320  CA  THR A  94       2.937 108.614  57.088  1.00134.83           C  
ATOM   1321  C   THR A  94       3.599 107.532  57.950  1.00137.46           C  
ATOM   1322  O   THR A  94       4.577 106.926  57.514  1.00134.64           O  
ATOM   1323  CB  THR A  94       3.614 109.976  57.321  1.00145.65           C  
ATOM   1324  OG1 THR A  94       3.461 110.354  58.690  1.00148.94           O  
ATOM   1325  CG2 THR A  94       3.083 111.077  56.398  1.00145.34           C  
ATOM   1326  H   THR A  94       1.168 109.428  57.962  1.00137.23           H  
ATOM   1327  HA  THR A  94       3.064 108.350  56.038  1.00134.83           H  
ATOM   1328  HB  THR A  94       4.671 109.860  57.079  1.00145.65           H  
ATOM   1329 HG21 THR A  94       3.217 110.776  55.359  1.00145.34           H  
ATOM   1330 HG22 THR A  94       2.023 111.238  56.596  1.00145.34           H  
ATOM   1331 HG23 THR A  94       3.631 112.001  56.582  1.00145.34           H  
ATOM   1332  HG1 THR A  94       3.921 111.187  58.814  1.00148.94           H  
ATOM   1333  N   PHE A  95       3.076 107.309  59.175  1.00136.03           N  
ATOM   1334  CA  PHE A  95       3.584 106.323  60.133  1.00135.81           C  
ATOM   1335  C   PHE A  95       3.323 104.884  59.664  1.00136.91           C  
ATOM   1336  O   PHE A  95       4.199 104.035  59.835  1.00134.54           O  
ATOM   1337  CB  PHE A  95       2.967 106.550  61.531  1.00141.21           C  
ATOM   1338  CG  PHE A  95       3.266 105.473  62.553  1.00143.65           C  
ATOM   1339  CD1 PHE A  95       4.526 105.369  63.133  1.00146.65           C  
ATOM   1340  CD2 PHE A  95       2.286 104.561  62.934  1.00147.17           C  
ATOM   1341  CE1 PHE A  95       4.804 104.366  64.070  1.00148.57           C  
ATOM   1342  CE2 PHE A  95       2.566 103.558  63.870  1.00151.00           C  
ATOM   1343  CZ  PHE A  95       3.821 103.470  64.433  1.00148.82           C  
ATOM   1344  H   PHE A  95       2.277 107.862  59.451  1.00136.03           H  
ATOM   1345  HA  PHE A  95       4.663 106.461  60.197  1.00135.81           H  
ATOM   1346  HB2 PHE A  95       1.885 106.613  61.415  1.00141.21           H  
ATOM   1347  HB3 PHE A  95       3.347 107.496  61.917  1.00141.21           H  
ATOM   1348  HD1 PHE A  95       5.300 106.070  62.857  1.00146.65           H  
ATOM   1349  HD2 PHE A  95       1.298 104.628  62.503  1.00147.17           H  
ATOM   1350  HE1 PHE A  95       5.788 104.294  64.508  1.00148.57           H  
ATOM   1351  HE2 PHE A  95       1.798 102.853  64.151  1.00151.00           H  
ATOM   1352  HZ  PHE A  95       4.034 102.699  65.159  1.00148.82           H  
ATOM   1353  N   VAL A  96       2.118 104.603  59.117  1.00133.64           N  
ATOM   1354  CA  VAL A  96       1.757 103.262  58.639  1.00131.99           C  
ATOM   1355  C   VAL A  96       2.597 102.903  57.414  1.00132.04           C  
ATOM   1356  O   VAL A  96       3.083 101.778  57.349  1.00130.49           O  
ATOM   1357  CB  VAL A  96       0.243 103.022  58.383  1.00137.69           C  
ATOM   1358  CG1 VAL A  96      -0.510 102.825  59.693  1.00140.58           C  
ATOM   1359  CG2 VAL A  96      -0.392 104.130  57.540  1.00138.19           C  
ATOM   1360  H   VAL A  96       1.439 105.346  59.034  1.00133.64           H  
ATOM   1361  HA  VAL A  96       1.987 102.588  59.464  1.00131.99           H  
ATOM   1362  HB  VAL A  96       0.163 102.103  57.802  1.00137.69           H  
ATOM   1363 HG11 VAL A  96      -0.069 101.994  60.244  1.00140.58           H  
ATOM   1364 HG12 VAL A  96      -0.443 103.734  60.291  1.00140.58           H  
ATOM   1365 HG13 VAL A  96      -1.556 102.606  59.481  1.00140.58           H  
ATOM   1366 HG21 VAL A  96      -0.337 105.075  58.081  1.00138.19           H  
ATOM   1367 HG22 VAL A  96       0.144 104.220  56.595  1.00138.19           H  
ATOM   1368 HG23 VAL A  96      -1.436 103.884  57.344  1.00138.19           H  
ATOM   1369  N   CYS A  97       2.834 103.865  56.490  1.00126.92           N  
ATOM   1370  CA  CYS A  97       3.649 103.619  55.299  1.00123.93           C  
ATOM   1371  C   CYS A  97       5.160 103.798  55.601  1.00123.34           C  
ATOM   1372  O   CYS A  97       5.971 103.911  54.679  1.00121.59           O  
ATOM   1373  CB  CYS A  97       3.193 104.470  54.115  1.00124.99           C  
ATOM   1374  SG  CYS A  97       3.561 106.235  54.270  1.00130.84           S  
ATOM   1375  H   CYS A  97       2.435 104.783  56.627  1.00126.92           H  
ATOM   1376  HA  CYS A  97       3.502 102.578  55.010  1.00123.93           H  
ATOM   1377  HB2 CYS A  97       2.114 104.356  54.010  1.00124.99           H  
ATOM   1378  HB3 CYS A  97       3.687 104.097  53.218  1.00124.99           H  
ATOM   1379  HG  CYS A  97       4.882 106.407  54.368  1.00130.84           H  
ATOM   1380  N   GLN A  98       5.528 103.771  56.895  1.00118.23           N  
ATOM   1381  CA  GLN A  98       6.912 103.809  57.370  1.00116.41           C  
ATOM   1382  C   GLN A  98       7.227 102.468  58.040  1.00116.54           C  
ATOM   1383  O   GLN A  98       8.216 101.831  57.680  1.00114.95           O  
ATOM   1384  CB  GLN A  98       7.143 105.035  58.296  1.00120.32           C  
ATOM   1385  CG  GLN A  98       8.629 105.327  58.566  1.00144.30           C  
ATOM   1386  CD  GLN A  98       9.445 105.552  57.298  1.00169.05           C  
ATOM   1387  OE1 GLN A  98       9.448 106.620  56.713  1.00165.69           O  
ATOM   1388  NE2 GLN A  98      10.121 104.543  56.791  1.00160.84           N  
ATOM   1389  H   GLN A  98       4.796 103.706  57.588  1.00118.23           H  
ATOM   1390  HA  GLN A  98       7.567 103.907  56.504  1.00116.41           H  
ATOM   1391  HB2 GLN A  98       6.690 104.815  59.263  1.00120.32           H  
ATOM   1392  HB3 GLN A  98       6.653 105.903  57.854  1.00120.32           H  
ATOM   1393  HG2 GLN A  98       9.061 104.497  59.127  1.00144.30           H  
ATOM   1394  HG3 GLN A  98       8.704 106.220  59.187  1.00144.30           H  
ATOM   1395 HE21 GLN A  98      10.606 104.718  55.929  1.00160.84           H  
ATOM   1396 HE22 GLN A  98      10.158 103.650  57.253  1.00160.84           H  
ATOM   1397  N   VAL A  99       6.262 101.916  58.790  1.00111.29           N  
ATOM   1398  CA  VAL A  99       6.358 100.614  59.475  1.00109.64           C  
ATOM   1399  C   VAL A  99       6.238  99.488  58.439  1.00107.54           C  
ATOM   1400  O   VAL A  99       7.062  98.576  58.397  1.00105.38           O  
ATOM   1401  CB  VAL A  99       5.276 100.497  60.590  1.00116.34           C  
ATOM   1402  CG1 VAL A  99       5.258  99.093  61.197  1.00116.56           C  
ATOM   1403  CG2 VAL A  99       5.471 101.544  61.684  1.00118.55           C  
ATOM   1404  H   VAL A  99       5.377 102.407  58.833  1.00111.29           H  
ATOM   1405  HA  VAL A  99       7.340 100.525  59.943  1.00109.64           H  
ATOM   1406  HB  VAL A  99       4.310 100.671  60.115  1.00116.34           H  
ATOM   1407 HG11 VAL A  99       5.088  98.359  60.409  1.00116.56           H  
ATOM   1408 HG12 VAL A  99       6.215  98.894  61.680  1.00116.56           H  
ATOM   1409 HG13 VAL A  99       4.458  99.026  61.934  1.00116.56           H  
ATOM   1410 HG21 VAL A  99       6.433 101.386  62.171  1.00118.55           H  
ATOM   1411 HG22 VAL A  99       5.447 102.540  61.242  1.00118.55           H  
ATOM   1412 HG23 VAL A  99       4.672 101.454  62.420  1.00118.55           H  
ATOM   1413  N   THR A 100       5.292  99.615  57.501  1.00101.35           N  
ATOM   1414  CA  THR A 100       5.047  98.637  56.435  1.00 98.50           C  
ATOM   1415  C   THR A 100       6.229  98.588  55.448  1.00 98.13           C  
ATOM   1416  O   THR A 100       6.570  97.516  54.959  1.00 96.59           O  
ATOM   1417  CB  THR A 100       3.718  98.915  55.696  1.00104.53           C  
ATOM   1418  OG1 THR A 100       3.714 100.254  55.210  1.00100.44           O  
ATOM   1419  CG2 THR A 100       2.498  98.664  56.573  1.00105.66           C  
ATOM   1420  H   THR A 100       4.716 100.436  57.506  1.00101.35           H  
ATOM   1421  HA  THR A 100       4.951  97.658  56.908  1.00 98.50           H  
ATOM   1422  HB  THR A 100       3.650  98.219  54.860  1.00104.53           H  
ATOM   1423 HG21 THR A 100       2.509  97.632  56.925  1.00105.66           H  
ATOM   1424 HG22 THR A 100       2.520  99.340  57.428  1.00105.66           H  
ATOM   1425 HG23 THR A 100       1.592  98.840  55.994  1.00105.66           H  
ATOM   1426  HG1 THR A 100       3.775 100.839  55.969  1.00100.44           H  
ATOM   1427  N   SER A 101       6.975  99.692  55.275  1.00 92.80           N  
ATOM   1428  CA  SER A 101       8.203  99.713  54.459  1.00 89.88           C  
ATOM   1429  C   SER A 101       9.366  98.935  55.094  1.00 90.89           C  
ATOM   1430  O   SER A 101      10.098  98.232  54.397  1.00 89.01           O  
ATOM   1431  CB  SER A 101       8.618 101.156  54.134  1.00 94.13           C  
ATOM   1432  OG  SER A 101       9.343 101.773  55.181  1.00107.50           O  
ATOM   1433  H   SER A 101       6.676 100.544  55.720  1.00 92.80           H  
ATOM   1434  HA  SER A 101       7.978  99.223  53.510  1.00 89.88           H  
ATOM   1435  HB2 SER A 101       7.733 101.750  53.897  1.00 94.13           H  
ATOM   1436  HB3 SER A 101       9.258 101.137  53.251  1.00 94.13           H  
ATOM   1437  HG  SER A 101       8.832 101.781  56.007  1.00107.50           H  
ATOM   1438  N   VAL A 102       9.476  98.951  56.426  1.00 87.82           N  
ATOM   1439  CA  VAL A 102      10.466  98.149  57.161  1.00 86.98           C  
ATOM   1440  C   VAL A 102      10.082  96.669  57.121  1.00 88.88           C  
ATOM   1441  O   VAL A 102      10.945  95.838  56.838  1.00 88.42           O  
ATOM   1442  CB  VAL A 102      10.629  98.672  58.600  1.00 92.58           C  
ATOM   1443  CG1 VAL A 102      11.604  97.821  59.419  1.00 92.87           C  
ATOM   1444  CG2 VAL A 102      11.174 100.103  58.593  1.00 92.76           C  
ATOM   1445  H   VAL A 102       8.840  99.528  56.960  1.00 87.82           H  
ATOM   1446  HA  VAL A 102      11.433  98.241  56.665  1.00 86.98           H  
ATOM   1447  HB  VAL A 102       9.660  98.669  59.097  1.00 92.58           H  
ATOM   1448 HG11 VAL A 102      11.208  96.814  59.530  1.00 92.87           H  
ATOM   1449 HG12 VAL A 102      12.574  97.776  58.925  1.00 92.87           H  
ATOM   1450 HG13 VAL A 102      11.726  98.254  60.412  1.00 92.87           H  
ATOM   1451 HG21 VAL A 102      12.173 100.126  58.155  1.00 92.76           H  
ATOM   1452 HG22 VAL A 102      10.526 100.764  58.024  1.00 92.76           H  
ATOM   1453 HG23 VAL A 102      11.215 100.477  59.614  1.00 92.76           H  
ATOM   1454  N   ILE A 103       8.783  96.352  57.239  1.00 84.19           N  
ATOM   1455  CA  ILE A 103       8.237  94.995  57.043  1.00 83.25           C  
ATOM   1456  C   ILE A 103       8.562  94.481  55.626  1.00 83.57           C  
ATOM   1457  O   ILE A 103       9.023  93.351  55.501  1.00 83.01           O  
ATOM   1458  CB  ILE A 103       6.718  94.954  57.388  1.00 88.21           C  
ATOM   1459  CG1 ILE A 103       6.517  95.232  58.905  1.00 91.22           C  
ATOM   1460  CG2 ILE A 103       6.054  93.611  56.985  1.00 88.35           C  
ATOM   1461  CD1 ILE A 103       5.118  95.720  59.321  1.00101.07           C  
ATOM   1462  H   ILE A 103       8.137  97.099  57.472  1.00 84.19           H  
ATOM   1463  HA  ILE A 103       8.746  94.324  57.735  1.00 83.25           H  
ATOM   1464  HB  ILE A 103       6.226  95.744  56.824  1.00 88.21           H  
ATOM   1465 HG12 ILE A 103       7.212  96.004  59.230  1.00 91.22           H  
ATOM   1466 HG13 ILE A 103       6.757  94.328  59.468  1.00 91.22           H  
ATOM   1467 HG21 ILE A 103       6.182  93.456  55.914  1.00 88.35           H  
ATOM   1468 HG22 ILE A 103       6.528  92.788  57.519  1.00 88.35           H  
ATOM   1469 HG23 ILE A 103       4.991  93.632  57.225  1.00 88.35           H  
ATOM   1470 HD11 ILE A 103       4.900  96.654  58.804  1.00101.07           H  
ATOM   1471 HD12 ILE A 103       4.369  94.974  59.056  1.00101.07           H  
ATOM   1472 HD13 ILE A 103       5.098  95.888  60.398  1.00101.07           H  
ATOM   1473  N   PHE A 104       8.491  95.311  54.579  1.00 77.21           N  
ATOM   1474  CA  PHE A 104       8.876  94.914  53.214  1.00 74.16           C  
ATOM   1475  C   PHE A 104      10.362  94.571  53.062  1.00 75.56           C  
ATOM   1476  O   PHE A 104      10.712  93.551  52.472  1.00 73.52           O  
ATOM   1477  CB  PHE A 104       8.562  96.045  52.242  1.00 75.00           C  
ATOM   1478  CG  PHE A 104       8.781  95.704  50.781  1.00 74.66           C  
ATOM   1479  CD1 PHE A 104       7.916  94.865  50.010  1.00 77.91           C  
ATOM   1480  CD2 PHE A 104       9.970  96.213  50.225  1.00 75.42           C  
ATOM   1481  CE1 PHE A 104       8.323  94.507  48.722  1.00 78.00           C  
ATOM   1482  CE2 PHE A 104      10.323  95.878  48.921  1.00 77.46           C  
ATOM   1483  CZ  PHE A 104       9.490  95.021  48.200  1.00 75.86           C  
ATOM   1484  H   PHE A 104       8.067  96.222  54.715  1.00 77.21           H  
ATOM   1485  HA  PHE A 104       8.294  94.038  52.927  1.00 74.16           H  
ATOM   1486  HB2 PHE A 104       9.189  96.899  52.493  1.00 75.00           H  
ATOM   1487  HB3 PHE A 104       7.577  96.397  52.404  1.00 75.00           H  
ATOM   1488  HD1 PHE A 104       7.001  94.457  50.413  1.00 77.91           H  
ATOM   1489  HD2 PHE A 104      10.627  96.844  50.807  1.00 75.42           H  
ATOM   1490  HE1 PHE A 104       7.723  93.827  48.136  1.00 78.00           H  
ATOM   1491  HE2 PHE A 104      11.234  96.257  48.484  1.00 77.46           H  
ATOM   1492  HZ  PHE A 104       9.792  94.764  47.195  1.00 75.86           H  
ATOM   1493  N   TYR A 105      11.269  95.408  53.566  1.00 72.57           N  
ATOM   1494  CA  TYR A 105      12.694  95.117  53.414  1.00 71.90           C  
ATOM   1495  C   TYR A 105      13.108  93.902  54.255  1.00 77.53           C  
ATOM   1496  O   TYR A 105      13.751  93.001  53.720  1.00 76.34           O  
ATOM   1497  CB  TYR A 105      13.523  96.374  53.680  1.00 73.15           C  
ATOM   1498  CG  TYR A 105      13.411  97.412  52.574  1.00 73.34           C  
ATOM   1499  CD1 TYR A 105      13.836  97.093  51.268  1.00 74.19           C  
ATOM   1500  CD2 TYR A 105      12.876  98.687  52.840  1.00 74.44           C  
ATOM   1501  CE1 TYR A 105      13.721  98.039  50.229  1.00 74.55           C  
ATOM   1502  CE2 TYR A 105      12.779  99.643  51.812  1.00 75.15           C  
ATOM   1503  CZ  TYR A 105      13.196  99.321  50.507  1.00 82.04           C  
ATOM   1504  OH  TYR A 105      13.090 100.253  49.524  1.00 84.03           O  
ATOM   1505  H   TYR A 105      10.966  96.263  54.020  1.00 72.57           H  
ATOM   1506  HA  TYR A 105      12.868  94.826  52.379  1.00 71.90           H  
ATOM   1507  HB2 TYR A 105      14.570  96.083  53.762  1.00 73.15           H  
ATOM   1508  HB3 TYR A 105      13.214  96.807  54.632  1.00 73.15           H  
ATOM   1509  HD1 TYR A 105      14.228  96.108  51.065  1.00 74.19           H  
ATOM   1510  HD2 TYR A 105      12.531  98.937  53.835  1.00 74.44           H  
ATOM   1511  HE1 TYR A 105      14.027  97.786  49.226  1.00 74.55           H  
ATOM   1512  HE2 TYR A 105      12.376 100.623  52.017  1.00 75.15           H  
ATOM   1513  HH  TYR A 105      13.259  99.887  48.657  1.00 84.03           H  
ATOM   1514  N   PHE A 106      12.577  93.770  55.474  1.00 76.96           N  
ATOM   1515  CA  PHE A 106      12.648  92.555  56.296  1.00 77.93           C  
ATOM   1516  C   PHE A 106      12.224  91.302  55.508  1.00 81.79           C  
ATOM   1517  O   PHE A 106      12.995  90.350  55.378  1.00 81.47           O  
ATOM   1518  CB  PHE A 106      11.753  92.804  57.524  1.00 81.68           C  
ATOM   1519  CG  PHE A 106      11.288  91.602  58.320  1.00 84.31           C  
ATOM   1520  CD1 PHE A 106      12.115  91.040  59.307  1.00 87.75           C  
ATOM   1521  CD2 PHE A 106       9.986  91.099  58.132  1.00 86.52           C  
ATOM   1522  CE1 PHE A 106      11.646  89.975  60.098  1.00 90.00           C  
ATOM   1523  CE2 PHE A 106       9.515  90.047  58.934  1.00 90.36           C  
ATOM   1524  CZ  PHE A 106      10.342  89.488  59.920  1.00 89.59           C  
ATOM   1525  H   PHE A 106      12.001  94.530  55.825  1.00 76.96           H  
ATOM   1526  HA  PHE A 106      13.673  92.395  56.631  1.00 77.93           H  
ATOM   1527  HB2 PHE A 106      10.856  93.323  57.201  1.00 81.68           H  
ATOM   1528  HB3 PHE A 106      12.270  93.490  58.192  1.00 81.68           H  
ATOM   1529  HD1 PHE A 106      13.102  91.445  59.463  1.00 87.75           H  
ATOM   1530  HD2 PHE A 106       9.337  91.532  57.384  1.00 86.52           H  
ATOM   1531  HE1 PHE A 106      12.280  89.522  60.843  1.00 90.00           H  
ATOM   1532  HE2 PHE A 106       8.511  89.678  58.802  1.00 90.36           H  
ATOM   1533  HZ  PHE A 106       9.974  88.686  60.543  1.00 89.59           H  
ATOM   1534  N   THR A 107      11.048  91.343  54.881  1.00 78.56           N  
ATOM   1535  CA  THR A 107      10.457  90.201  54.174  1.00 78.26           C  
ATOM   1536  C   THR A 107      11.213  89.858  52.870  1.00 82.35           C  
ATOM   1537  O   THR A 107      11.425  88.676  52.576  1.00 82.43           O  
ATOM   1538  CB  THR A 107       8.946  90.475  53.999  1.00 85.31           C  
ATOM   1539  OG1 THR A 107       8.154  89.369  54.378  1.00 90.81           O  
ATOM   1540  CG2 THR A 107       8.551  91.003  52.621  1.00 80.27           C  
ATOM   1541  H   THR A 107      10.470  92.168  55.012  1.00 78.56           H  
ATOM   1542  HA  THR A 107      10.549  89.331  54.824  1.00 78.26           H  
ATOM   1543  HB  THR A 107       8.660  91.234  54.715  1.00 85.31           H  
ATOM   1544 HG21 THR A 107       9.108  91.888  52.364  1.00 80.27           H  
ATOM   1545 HG22 THR A 107       8.734  90.234  51.871  1.00 80.27           H  
ATOM   1546 HG23 THR A 107       7.493  91.265  52.622  1.00 80.27           H  
ATOM   1547  HG1 THR A 107       7.587  89.132  53.641  1.00 90.81           H  
ATOM   1548  N   MET A 108      11.746  90.856  52.141  1.00 78.43           N  
ATOM   1549  CA  MET A 108      12.492  90.623  50.891  1.00 76.80           C  
ATOM   1550  C   MET A 108      13.910  90.074  51.129  1.00 79.20           C  
ATOM   1551  O   MET A 108      14.328  89.139  50.443  1.00 78.96           O  
ATOM   1552  CB  MET A 108      12.407  91.822  49.922  1.00 78.93           C  
ATOM   1553  CG  MET A 108      13.436  92.952  50.077  1.00 82.85           C  
ATOM   1554  SD  MET A 108      14.704  92.975  48.765  1.00 86.37           S  
ATOM   1555  CE  MET A 108      14.830  94.757  48.458  1.00 83.34           C  
ATOM   1556  H   MET A 108      11.545  91.814  52.413  1.00 78.43           H  
ATOM   1557  HA  MET A 108      11.958  89.844  50.363  1.00 76.80           H  
ATOM   1558  HB2 MET A 108      11.408  92.254  50.001  1.00 78.93           H  
ATOM   1559  HB3 MET A 108      12.495  91.436  48.902  1.00 78.93           H  
ATOM   1560  HG2 MET A 108      13.916  92.901  51.054  1.00 82.85           H  
ATOM   1561  HG3 MET A 108      12.887  93.893  50.032  1.00 82.85           H  
ATOM   1562  HE1 MET A 108      13.836  95.176  48.306  1.00 83.34           H  
ATOM   1563  HE2 MET A 108      15.306  95.239  49.309  1.00 83.34           H  
ATOM   1564  HE3 MET A 108      15.427  94.932  47.563  1.00 83.34           H  
ATOM   1565  N   TYR A 109      14.596  90.507  52.195  1.00 74.86           N  
ATOM   1566  CA  TYR A 109      15.905  89.949  52.566  1.00 73.92           C  
ATOM   1567  C   TYR A 109      15.814  88.565  53.239  1.00 79.02           C  
ATOM   1568  O   TYR A 109      16.732  87.759  53.069  1.00 80.10           O  
ATOM   1569  CB  TYR A 109      16.721  90.976  53.369  1.00 74.78           C  
ATOM   1570  CG  TYR A 109      17.162  92.166  52.529  1.00 75.16           C  
ATOM   1571  CD1 TYR A 109      18.077  91.975  51.476  1.00 76.72           C  
ATOM   1572  CD2 TYR A 109      16.657  93.455  52.780  1.00 75.57           C  
ATOM   1573  CE1 TYR A 109      18.440  93.052  50.647  1.00 76.78           C  
ATOM   1574  CE2 TYR A 109      16.983  94.531  51.933  1.00 76.06           C  
ATOM   1575  CZ  TYR A 109      17.868  94.326  50.855  1.00 83.54           C  
ATOM   1576  OH  TYR A 109      18.205  95.377  50.057  1.00 85.11           O  
ATOM   1577  H   TYR A 109      14.210  91.259  52.759  1.00 74.86           H  
ATOM   1578  HA  TYR A 109      16.455  89.776  51.642  1.00 73.92           H  
ATOM   1579  HB2 TYR A 109      17.621  90.491  53.746  1.00 74.78           H  
ATOM   1580  HB3 TYR A 109      16.138  91.312  54.228  1.00 74.78           H  
ATOM   1581  HD1 TYR A 109      18.512  90.999  51.313  1.00 76.72           H  
ATOM   1582  HD2 TYR A 109      16.026  93.622  53.638  1.00 75.57           H  
ATOM   1583  HE1 TYR A 109      19.186  92.895  49.887  1.00 76.78           H  
ATOM   1584  HE2 TYR A 109      16.580  95.510  52.139  1.00 76.06           H  
ATOM   1585  HH  TYR A 109      17.803  96.179  50.409  1.00 85.11           H  
ATOM   1586  N   ILE A 110      14.668  88.207  53.836  1.00 74.93           N  
ATOM   1587  CA  ILE A 110      14.352  86.830  54.267  1.00 75.22           C  
ATOM   1588  C   ILE A 110      14.215  85.879  53.068  1.00 77.20           C  
ATOM   1589  O   ILE A 110      14.848  84.819  53.077  1.00 76.28           O  
ATOM   1590  CB  ILE A 110      13.090  86.833  55.170  1.00 79.77           C  
ATOM   1591  CG1 ILE A 110      13.503  87.353  56.562  1.00 81.67           C  
ATOM   1592  CG2 ILE A 110      12.404  85.451  55.267  1.00 80.78           C  
ATOM   1593  CD1 ILE A 110      12.327  87.737  57.456  1.00 91.22           C  
ATOM   1594  H   ILE A 110      13.972  88.929  54.001  1.00 74.93           H  
ATOM   1595  HA  ILE A 110      15.186  86.452  54.860  1.00 75.22           H  
ATOM   1596  HB  ILE A 110      12.364  87.526  54.744  1.00 79.77           H  
ATOM   1597 HG12 ILE A 110      14.126  88.240  56.449  1.00 81.67           H  
ATOM   1598 HG13 ILE A 110      14.092  86.590  57.069  1.00 81.67           H  
ATOM   1599 HG21 ILE A 110      12.094  85.155  54.265  1.00 80.78           H  
ATOM   1600 HG22 ILE A 110      13.103  84.714  55.664  1.00 80.78           H  
ATOM   1601 HG23 ILE A 110      11.530  85.509  55.915  1.00 80.78           H  
ATOM   1602 HD11 ILE A 110      11.729  88.517  56.984  1.00 91.22           H  
ATOM   1603 HD12 ILE A 110      11.708  86.868  57.639  1.00 91.22           H  
ATOM   1604 HD13 ILE A 110      12.708  88.100  58.409  1.00 91.22           H  
ATOM   1605  N   SER A 111      13.444  86.282  52.031  1.00 72.91           N  
ATOM   1606  CA  SER A 111      13.250  85.544  50.783  1.00 72.29           C  
ATOM   1607  C   SER A 111      14.602  85.280  50.113  1.00 74.54           C  
ATOM   1608  O   SER A 111      14.881  84.135  49.764  1.00 75.40           O  
ATOM   1609  CB  SER A 111      12.331  86.318  49.839  1.00 76.85           C  
ATOM   1610  OG  SER A 111      11.010  86.427  50.345  1.00 88.53           O  
ATOM   1611  H   SER A 111      12.963  87.165  52.127  1.00 72.91           H  
ATOM   1612  HA  SER A 111      12.779  84.589  51.013  1.00 72.29           H  
ATOM   1613  HB2 SER A 111      12.298  85.801  48.880  1.00 76.85           H  
ATOM   1614  HB3 SER A 111      12.736  87.320  49.698  1.00 76.85           H  
ATOM   1615  HG  SER A 111      11.057  86.895  51.182  1.00 88.53           H  
ATOM   1616  N   ILE A 112      15.458  86.326  49.988  1.00 68.89           N  
ATOM   1617  CA  ILE A 112      16.817  86.244  49.421  1.00 67.30           C  
ATOM   1618  C   ILE A 112      17.627  85.214  50.243  1.00 72.65           C  
ATOM   1619  O   ILE A 112      18.318  84.387  49.658  1.00 72.22           O  
ATOM   1620  CB  ILE A 112      17.502  87.664  49.368  1.00 68.92           C  
ATOM   1621  CG1 ILE A 112      16.859  88.559  48.282  1.00 67.62           C  
ATOM   1622  CG2 ILE A 112      19.032  87.585  49.172  1.00 68.38           C  
ATOM   1623  CD1 ILE A 112      17.149  90.005  48.363  1.00 69.62           C  
ATOM   1624  H   ILE A 112      15.140  87.230  50.308  1.00 68.89           H  
ATOM   1625  HA  ILE A 112      16.774  85.904  48.386  1.00 67.30           H  
ATOM   1626  HB  ILE A 112      17.329  88.121  50.342  1.00 68.92           H  
ATOM   1627 HG12 ILE A 112      15.778  88.434  48.347  1.00 67.62           H  
ATOM   1628 HG13 ILE A 112      17.208  88.205  47.312  1.00 67.62           H  
ATOM   1629 HG21 ILE A 112      19.469  86.978  49.965  1.00 68.38           H  
ATOM   1630 HG22 ILE A 112      19.252  87.132  48.205  1.00 68.38           H  
ATOM   1631 HG23 ILE A 112      19.455  88.589  49.207  1.00 68.38           H  
ATOM   1632 HD11 ILE A 112      16.805  90.399  49.319  1.00 69.62           H  
ATOM   1633 HD12 ILE A 112      18.222  90.166  48.264  1.00 69.62           H  
ATOM   1634 HD13 ILE A 112      16.628  90.526  47.560  1.00 69.62           H  
ATOM   1635  N   SER A 113      17.487  85.234  51.584  1.00 70.76           N  
ATOM   1636  CA  SER A 113      18.206  84.317  52.475  1.00 71.97           C  
ATOM   1637  C   SER A 113      17.762  82.860  52.289  1.00 77.02           C  
ATOM   1638  O   SER A 113      18.609  81.981  52.134  1.00 77.01           O  
ATOM   1639  CB  SER A 113      18.020  84.750  53.932  1.00 76.34           C  
ATOM   1640  OG  SER A 113      18.595  86.026  54.144  1.00 83.36           O  
ATOM   1641  H   SER A 113      16.856  85.910  51.990  1.00 70.76           H  
ATOM   1642  HA  SER A 113      19.272  84.365  52.244  1.00 71.97           H  
ATOM   1643  HB2 SER A 113      18.504  84.027  54.589  1.00 76.34           H  
ATOM   1644  HB3 SER A 113      16.954  84.790  54.163  1.00 76.34           H  
ATOM   1645  HG  SER A 113      18.149  86.646  53.562  1.00 83.36           H  
ATOM   1646  N   PHE A 114      16.456  82.588  52.184  1.00 74.36           N  
ATOM   1647  CA  PHE A 114      15.940  81.226  51.996  1.00 75.19           C  
ATOM   1648  C   PHE A 114      16.177  80.722  50.573  1.00 78.16           C  
ATOM   1649  O   PHE A 114      16.420  79.532  50.384  1.00 77.86           O  
ATOM   1650  CB  PHE A 114      14.451  81.119  52.360  1.00 78.29           C  
ATOM   1651  CG  PHE A 114      14.210  81.028  53.847  1.00 81.90           C  
ATOM   1652  CD1 PHE A 114      14.534  79.874  54.551  1.00 87.05           C  
ATOM   1653  CD2 PHE A 114      13.665  82.096  54.546  1.00 84.65           C  
ATOM   1654  CE1 PHE A 114      14.340  79.803  55.933  1.00 90.09           C  
ATOM   1655  CE2 PHE A 114      13.469  82.022  55.928  1.00 89.47           C  
ATOM   1656  CZ  PHE A 114      13.818  80.882  56.614  1.00 89.27           C  
ATOM   1657  H   PHE A 114      15.798  83.352  52.238  1.00 74.36           H  
ATOM   1658  HA  PHE A 114      16.493  80.551  52.651  1.00 75.19           H  
ATOM   1659  HB2 PHE A 114      14.042  80.226  51.887  1.00 78.29           H  
ATOM   1660  HB3 PHE A 114      13.936  82.001  51.979  1.00 78.29           H  
ATOM   1661  HD1 PHE A 114      14.963  79.031  54.029  1.00 87.05           H  
ATOM   1662  HD2 PHE A 114      13.389  82.995  54.016  1.00 84.65           H  
ATOM   1663  HE1 PHE A 114      14.633  78.914  56.459  1.00 90.09           H  
ATOM   1664  HE2 PHE A 114      13.043  82.861  56.458  1.00 89.47           H  
ATOM   1665  HZ  PHE A 114      13.683  80.832  57.684  1.00 89.27           H  
ATOM   1666  N   LEU A 115      16.158  81.625  49.573  1.00 74.61           N  
ATOM   1667  CA  LEU A 115      16.408  81.267  48.178  1.00 74.93           C  
ATOM   1668  C   LEU A 115      17.842  80.766  48.018  1.00 78.83           C  
ATOM   1669  O   LEU A 115      18.063  79.796  47.287  1.00 78.86           O  
ATOM   1670  CB  LEU A 115      16.110  82.442  47.226  1.00 74.70           C  
ATOM   1671  CG  LEU A 115      14.960  82.250  46.199  1.00 80.44           C  
ATOM   1672  CD1 LEU A 115      13.719  81.598  46.829  1.00 82.12           C  
ATOM   1673  CD2 LEU A 115      14.565  83.582  45.565  1.00 81.10           C  
ATOM   1674  H   LEU A 115      15.963  82.590  49.797  1.00 74.61           H  
ATOM   1675  HA  LEU A 115      15.727  80.462  47.903  1.00 74.93           H  
ATOM   1676  HB2 LEU A 115      17.021  82.647  46.664  1.00 74.70           H  
ATOM   1677  HB3 LEU A 115      15.860  83.307  47.841  1.00 74.70           H  
ATOM   1678  HG  LEU A 115      15.342  81.579  45.430  1.00 80.44           H  
ATOM   1679 HD11 LEU A 115      13.996  80.640  47.270  1.00 82.12           H  
ATOM   1680 HD12 LEU A 115      13.318  82.252  47.603  1.00 82.12           H  
ATOM   1681 HD13 LEU A 115      12.963  81.439  46.061  1.00 82.12           H  
ATOM   1682 HD21 LEU A 115      14.183  84.252  46.335  1.00 81.10           H  
ATOM   1683 HD22 LEU A 115      15.438  84.032  45.092  1.00 81.10           H  
ATOM   1684 HD23 LEU A 115      13.793  83.412  44.815  1.00 81.10           H  
ATOM   1685  N   GLY A 116      18.775  81.382  48.757  1.00 74.89           N  
ATOM   1686  CA  GLY A 116      20.149  80.878  48.860  1.00 74.81           C  
ATOM   1687  C   GLY A 116      20.245  79.474  49.473  1.00 79.63           C  
ATOM   1688  O   GLY A 116      20.876  78.597  48.885  1.00 79.35           O  
ATOM   1689  H   GLY A 116      18.488  82.173  49.315  1.00 74.89           H  
ATOM   1690  HA2 GLY A 116      20.726  81.548  49.488  1.00 74.81           H  
ATOM   1691  HA3 GLY A 116      20.605  80.858  47.869  1.00 74.81           H  
ATOM   1692  N   LEU A 117      19.514  79.197  50.561  1.00 77.16           N  
ATOM   1693  CA  LEU A 117      19.476  77.861  51.183  1.00 78.16           C  
ATOM   1694  C   LEU A 117      18.823  76.805  50.270  1.00 82.47           C  
ATOM   1695  O   LEU A 117      19.329  75.689  50.154  1.00 83.83           O  
ATOM   1696  CB  LEU A 117      18.756  77.925  52.545  1.00 79.20           C  
ATOM   1697  CG  LEU A 117      19.368  78.875  53.594  1.00 84.25           C  
ATOM   1698  CD1 LEU A 117      18.560  78.806  54.892  1.00 85.61           C  
ATOM   1699  CD2 LEU A 117      20.830  78.555  53.901  1.00 87.12           C  
ATOM   1700  H   LEU A 117      18.985  79.947  50.986  1.00 77.16           H  
ATOM   1701  HA  LEU A 117      20.501  77.528  51.348  1.00 78.16           H  
ATOM   1702  HB2 LEU A 117      18.755  76.920  52.966  1.00 79.20           H  
ATOM   1703  HB3 LEU A 117      17.717  78.213  52.380  1.00 79.20           H  
ATOM   1704  HG  LEU A 117      19.316  79.892  53.225  1.00 84.25           H  
ATOM   1705 HD11 LEU A 117      17.523  79.072  54.692  1.00 85.61           H  
ATOM   1706 HD12 LEU A 117      18.600  77.798  55.301  1.00 85.61           H  
ATOM   1707 HD13 LEU A 117      18.967  79.511  55.617  1.00 85.61           H  
ATOM   1708 HD21 LEU A 117      20.932  77.516  54.212  1.00 87.12           H  
ATOM   1709 HD22 LEU A 117      21.441  78.735  53.017  1.00 87.12           H  
ATOM   1710 HD23 LEU A 117      21.190  79.214  54.691  1.00 87.12           H  
ATOM   1711  N   ILE A 118      17.771  77.186  49.538  1.00 77.95           N  
ATOM   1712  CA  ILE A 118      17.124  76.359  48.507  1.00 78.33           C  
ATOM   1713  C   ILE A 118      18.107  76.037  47.373  1.00 82.49           C  
ATOM   1714  O   ILE A 118      18.178  74.887  46.944  1.00 84.57           O  
ATOM   1715  CB  ILE A 118      15.834  77.065  48.010  1.00 80.99           C  
ATOM   1716  CG1 ILE A 118      14.725  76.905  49.079  1.00 82.12           C  
ATOM   1717  CG2 ILE A 118      15.365  76.527  46.645  1.00 82.84           C  
ATOM   1718  CD1 ILE A 118      13.602  77.946  48.989  1.00 87.75           C  
ATOM   1719  H   ILE A 118      17.397  78.114  49.709  1.00 77.95           H  
ATOM   1720  HA  ILE A 118      16.845  75.402  48.951  1.00 78.33           H  
ATOM   1721  HB  ILE A 118      16.038  78.129  47.876  1.00 80.99           H  
ATOM   1722 HG12 ILE A 118      15.170  77.008  50.067  1.00 82.12           H  
ATOM   1723 HG13 ILE A 118      14.295  75.904  49.014  1.00 82.12           H  
ATOM   1724 HG21 ILE A 118      16.165  76.663  45.918  1.00 82.84           H  
ATOM   1725 HG22 ILE A 118      15.132  75.466  46.735  1.00 82.84           H  
ATOM   1726 HG23 ILE A 118      14.478  77.067  46.314  1.00 82.84           H  
ATOM   1727 HD11 ILE A 118      14.032  78.938  49.130  1.00 87.75           H  
ATOM   1728 HD12 ILE A 118      13.113  77.897  48.016  1.00 87.75           H  
ATOM   1729 HD13 ILE A 118      12.871  77.752  49.774  1.00 87.75           H  
ATOM   1730  N   THR A 119      18.892  77.021  46.919  1.00 76.36           N  
ATOM   1731  CA  THR A 119      19.924  76.847  45.878  1.00 75.40           C  
ATOM   1732  C   THR A 119      20.998  75.842  46.320  1.00 80.76           C  
ATOM   1733  O   THR A 119      21.347  74.946  45.550  1.00 81.88           O  
ATOM   1734  CB  THR A 119      20.578  78.196  45.532  1.00 75.88           C  
ATOM   1735  OG1 THR A 119      19.612  79.108  45.052  1.00 72.44           O  
ATOM   1736  CG2 THR A 119      21.649  78.039  44.456  1.00 71.23           C  
ATOM   1737  H   THR A 119      18.773  77.938  47.333  1.00 76.36           H  
ATOM   1738  HA  THR A 119      19.463  76.474  44.958  1.00 75.40           H  
ATOM   1739  HB  THR A 119      21.041  78.626  46.418  1.00 75.88           H  
ATOM   1740 HG21 THR A 119      22.579  77.715  44.922  1.00 71.23           H  
ATOM   1741 HG22 THR A 119      21.342  77.297  43.721  1.00 71.23           H  
ATOM   1742 HG23 THR A 119      21.814  78.991  43.961  1.00 71.23           H  
ATOM   1743  HG1 THR A 119      18.942  79.196  45.734  1.00 72.44           H  
ATOM   1744  N   ILE A 120      21.456  75.929  47.576  1.00 76.42           N  
ATOM   1745  CA  ILE A 120      22.471  75.035  48.159  1.00 77.17           C  
ATOM   1746  C   ILE A 120      21.943  73.601  48.290  1.00 83.72           C  
ATOM   1747  O   ILE A 120      22.602  72.669  47.829  1.00 85.08           O  
ATOM   1748  CB  ILE A 120      22.963  75.601  49.515  1.00 80.29           C  
ATOM   1749  CG1 ILE A 120      23.787  76.888  49.283  1.00 79.08           C  
ATOM   1750  CG2 ILE A 120      23.812  74.575  50.291  1.00 82.41           C  
ATOM   1751  CD1 ILE A 120      24.029  77.707  50.559  1.00 83.44           C  
ATOM   1752  H   ILE A 120      21.107  76.684  48.156  1.00 76.42           H  
ATOM   1753  HA  ILE A 120      23.325  74.991  47.481  1.00 77.17           H  
ATOM   1754  HB  ILE A 120      22.091  75.846  50.122  1.00 80.29           H  
ATOM   1755 HG12 ILE A 120      23.264  77.532  48.579  1.00 79.08           H  
ATOM   1756 HG13 ILE A 120      24.748  76.629  48.837  1.00 79.08           H  
ATOM   1757 HG21 ILE A 120      23.217  73.698  50.546  1.00 82.41           H  
ATOM   1758 HG22 ILE A 120      24.667  74.257  49.694  1.00 82.41           H  
ATOM   1759 HG23 ILE A 120      24.168  74.993  51.230  1.00 82.41           H  
ATOM   1760 HD11 ILE A 120      23.074  77.987  51.006  1.00 83.44           H  
ATOM   1761 HD12 ILE A 120      24.620  77.143  51.279  1.00 83.44           H  
ATOM   1762 HD13 ILE A 120      24.581  78.610  50.305  1.00 83.44           H  
ATOM   1763  N   ASP A 121      20.737  73.411  48.836  1.00 80.70           N  
ATOM   1764  CA  ASP A 121      20.121  72.083  48.946  1.00 82.38           C  
ATOM   1765  C   ASP A 121      19.901  71.455  47.558  1.00 87.61           C  
ATOM   1766  O   ASP A 121      20.274  70.298  47.338  1.00 88.24           O  
ATOM   1767  CB  ASP A 121      18.819  72.178  49.763  1.00 84.52           C  
ATOM   1768  CG  ASP A 121      18.046  70.853  49.776  1.00 95.93           C  
ATOM   1769  OD1 ASP A 121      18.063  70.119  50.791  1.00 99.38           O  
ATOM   1770  OD2 ASP A 121      17.431  70.550  48.734  1.00100.68           O1-
ATOM   1771  H   ASP A 121      20.230  74.214  49.200  1.00 80.70           H  
ATOM   1772  HA  ASP A 121      20.805  71.428  49.486  1.00 82.38           H  
ATOM   1773  HB2 ASP A 121      18.179  72.950  49.331  1.00 84.52           H  
ATOM   1774  HB3 ASP A 121      19.058  72.472  50.787  1.00 84.52           H  
ATOM   1775  N   ARG A 122      19.407  72.220  46.572  1.00 84.55           N  
ATOM   1776  CA  ARG A 122      19.199  71.700  45.209  1.00 85.64           C  
ATOM   1777  C   ARG A 122      20.522  71.271  44.550  1.00 92.56           C  
ATOM   1778  O   ARG A 122      20.551  70.205  43.933  1.00 94.20           O  
ATOM   1779  CB  ARG A 122      18.439  72.705  44.331  1.00 83.11           C  
ATOM   1780  CG  ARG A 122      17.025  72.248  43.992  1.00 87.23           C  
ATOM   1781  CD  ARG A 122      16.226  71.899  45.231  1.00 92.79           C  
ATOM   1782  NE  ARG A 122      15.368  70.733  45.032  1.00101.82           N  
ATOM   1783  CZ  ARG A 122      15.502  69.573  45.671  1.00113.32           C  
ATOM   1784  NH1 ARG A 122      16.460  69.411  46.576  1.00 98.66           N  
ATOM   1785  NH2 ARG A 122      14.671  68.570  45.419  1.00 97.45           N1+
ATOM   1786  H   ARG A 122      19.151  73.181  46.790  1.00 84.55           H  
ATOM   1787  HA  ARG A 122      18.590  70.801  45.307  1.00 85.64           H  
ATOM   1788  HB2 ARG A 122      18.992  72.842  43.402  1.00 83.11           H  
ATOM   1789  HB3 ARG A 122      18.379  73.655  44.862  1.00 83.11           H  
ATOM   1790  HG2 ARG A 122      17.084  71.367  43.352  1.00 87.23           H  
ATOM   1791  HG3 ARG A 122      16.515  73.050  43.459  1.00 87.23           H  
ATOM   1792  HD2 ARG A 122      15.601  72.752  45.496  1.00 92.79           H  
ATOM   1793  HD3 ARG A 122      16.918  71.689  46.046  1.00 92.79           H  
ATOM   1794  HE  ARG A 122      14.618  70.813  44.360  1.00101.82           H  
ATOM   1795 HH11 ARG A 122      17.099  70.167  46.776  1.00 98.66           H  
ATOM   1796 HH12 ARG A 122      16.550  68.531  47.064  1.00 98.66           H  
ATOM   1797 HH21 ARG A 122      14.771  67.695  45.913  1.00 97.45           H  
ATOM   1798 HH22 ARG A 122      13.938  68.681  44.733  1.00 97.45           H  
ATOM   1799  N   TYR A 123      21.580  72.069  44.716  1.00 89.03           N  
ATOM   1800  CA  TYR A 123      22.933  71.741  44.269  1.00 89.87           C  
ATOM   1801  C   TYR A 123      23.445  70.465  44.941  1.00 96.69           C  
ATOM   1802  O   TYR A 123      23.761  69.516  44.227  1.00 97.81           O  
ATOM   1803  CB  TYR A 123      23.868  72.938  44.508  1.00 90.38           C  
ATOM   1804  CG  TYR A 123      25.349  72.607  44.423  1.00 93.99           C  
ATOM   1805  CD1 TYR A 123      25.892  72.051  43.247  1.00 96.88           C  
ATOM   1806  CD2 TYR A 123      26.173  72.799  45.549  1.00 95.63           C  
ATOM   1807  CE1 TYR A 123      27.251  71.686  43.198  1.00 98.86           C  
ATOM   1808  CE2 TYR A 123      27.531  72.430  45.506  1.00 98.10           C  
ATOM   1809  CZ  TYR A 123      28.071  71.867  44.330  1.00107.89           C  
ATOM   1810  OH  TYR A 123      29.376  71.488  44.297  1.00113.44           O  
ATOM   1811  H   TYR A 123      21.447  72.939  45.224  1.00 89.03           H  
ATOM   1812  HA  TYR A 123      22.909  71.537  43.201  1.00 89.87           H  
ATOM   1813  HB2 TYR A 123      23.664  73.353  45.495  1.00 90.38           H  
ATOM   1814  HB3 TYR A 123      23.638  73.714  43.778  1.00 90.38           H  
ATOM   1815  HD1 TYR A 123      25.261  71.864  42.390  1.00 96.88           H  
ATOM   1816  HD2 TYR A 123      25.761  73.225  46.455  1.00 95.63           H  
ATOM   1817  HE1 TYR A 123      27.660  71.225  42.310  1.00 98.86           H  
ATOM   1818  HE2 TYR A 123      28.154  72.574  46.375  1.00 98.10           H  
ATOM   1819  HH  TYR A 123      29.797  71.612  45.148  1.00113.44           H  
ATOM   1820  N   GLN A 124      23.320  70.342  46.265  1.00 94.24           N  
ATOM   1821  CA  GLN A 124      23.700  69.132  47.003  1.00 95.89           C  
ATOM   1822  C   GLN A 124      22.893  67.877  46.618  1.00102.32           C  
ATOM   1823  O   GLN A 124      23.333  66.762  46.905  1.00103.58           O  
ATOM   1824  CB  GLN A 124      23.582  69.398  48.511  1.00 97.41           C  
ATOM   1825  CG  GLN A 124      24.760  70.228  49.046  1.00108.45           C  
ATOM   1826  CD  GLN A 124      24.662  70.480  50.548  1.00130.86           C  
ATOM   1827  NE2 GLN A 124      24.390  69.477  51.355  1.00130.55           N  
ATOM   1828  OE1 GLN A 124      24.877  71.568  51.046  1.00118.56           O  
ATOM   1829  H   GLN A 124      22.992  71.145  46.796  1.00 94.24           H  
ATOM   1830  HA  GLN A 124      24.742  68.909  46.771  1.00 95.89           H  
ATOM   1831  HB2 GLN A 124      23.579  68.437  49.028  1.00 97.41           H  
ATOM   1832  HB3 GLN A 124      22.641  69.904  48.729  1.00 97.41           H  
ATOM   1833  HG2 GLN A 124      24.793  71.189  48.532  1.00108.45           H  
ATOM   1834  HG3 GLN A 124      25.690  69.695  48.848  1.00108.45           H  
ATOM   1835 HE21 GLN A 124      24.388  69.707  52.333  1.00130.55           H  
ATOM   1836 HE22 GLN A 124      24.257  68.555  50.993  1.00130.55           H  
ATOM   1837  N   LYS A 125      21.726  68.016  45.973  1.00100.01           N  
ATOM   1838  CA  LYS A 125      20.964  66.894  45.391  1.00102.29           C  
ATOM   1839  C   LYS A 125      21.416  66.521  43.971  1.00109.51           C  
ATOM   1840  O   LYS A 125      21.228  65.371  43.575  1.00111.55           O  
ATOM   1841  CB  LYS A 125      19.461  67.211  45.434  1.00104.39           C  
ATOM   1842  CG  LYS A 125      18.725  66.597  46.641  1.00122.70           C  
ATOM   1843  CD  LYS A 125      19.153  67.169  48.017  1.00131.88           C  
ATOM   1844  CE  LYS A 125      18.164  66.902  49.132  1.00142.47           C  
ATOM   1845  NZ  LYS A 125      18.216  65.496  49.619  1.00152.25           N1+
ATOM   1846  H   LYS A 125      21.379  68.962  45.851  1.00100.01           H  
ATOM   1847  HA  LYS A 125      21.142  66.028  46.028  1.00102.29           H  
ATOM   1848  HB2 LYS A 125      19.004  66.827  44.522  1.00104.39           H  
ATOM   1849  HB3 LYS A 125      19.340  68.294  45.473  1.00104.39           H  
ATOM   1850  HG2 LYS A 125      18.915  65.524  46.645  1.00122.70           H  
ATOM   1851  HG3 LYS A 125      17.657  66.777  46.515  1.00122.70           H  
ATOM   1852  HD2 LYS A 125      19.257  68.246  47.937  1.00131.88           H  
ATOM   1853  HD3 LYS A 125      20.108  66.721  48.292  1.00131.88           H  
ATOM   1854  HE2 LYS A 125      17.159  67.107  48.764  1.00142.47           H  
ATOM   1855  HE3 LYS A 125      18.369  67.609  49.948  1.00142.47           H  
ATOM   1856  HZ1 LYS A 125      18.009  64.868  48.856  1.00152.25           H  
ATOM   1857  HZ2 LYS A 125      19.139  65.298  49.978  1.00152.25           H  
ATOM   1858  HZ3 LYS A 125      17.535  65.369  50.354  1.00152.25           H  
ATOM   1859  N   THR A 126      22.031  67.466  43.217  1.00106.62           N  
ATOM   1860  CA  THR A 126      22.545  67.200  41.862  1.00107.93           C  
ATOM   1861  C   THR A 126      23.888  66.460  41.949  1.00116.89           C  
ATOM   1862  O   THR A 126      24.211  65.676  41.053  1.00118.17           O  
ATOM   1863  CB  THR A 126      22.666  68.477  41.001  1.00108.95           C  
ATOM   1864  OG1 THR A 126      23.744  69.294  41.462  1.00107.29           O  
ATOM   1865  CG2 THR A 126      21.358  69.265  40.891  1.00102.89           C  
ATOM   1866  H   THR A 126      22.142  68.393  43.602  1.00106.62           H  
ATOM   1867  HA  THR A 126      21.816  66.566  41.357  1.00107.93           H  
ATOM   1868  HB  THR A 126      22.890  68.150  39.985  1.00108.95           H  
ATOM   1869 HG21 THR A 126      20.575  68.617  40.497  1.00102.89           H  
ATOM   1870 HG22 THR A 126      21.068  69.627  41.877  1.00102.89           H  
ATOM   1871 HG23 THR A 126      21.500  70.112  40.220  1.00102.89           H  
ATOM   1872  HG1 THR A 126      23.534  69.574  42.356  1.00107.29           H  
ATOM   1873  N   THR A 127      24.659  66.706  43.033  1.00115.97           N  
ATOM   1874  CA  THR A 127      25.955  66.062  43.303  1.00118.50           C  
ATOM   1875  C   THR A 127      25.747  64.640  43.856  1.00127.47           C  
ATOM   1876  O   THR A 127      26.669  63.827  43.818  1.00129.13           O  
ATOM   1877  CB  THR A 127      26.803  66.887  44.280  1.00125.84           C  
ATOM   1878  OG1 THR A 127      26.100  67.130  45.484  1.00123.62           O  
ATOM   1879  CG2 THR A 127      27.193  68.244  43.696  1.00123.88           C  
ATOM   1880  H   THR A 127      24.321  67.380  43.705  1.00115.97           H  
ATOM   1881  HA  THR A 127      26.500  65.989  42.362  1.00118.50           H  
ATOM   1882  HB  THR A 127      27.716  66.336  44.508  1.00125.84           H  
ATOM   1883 HG21 THR A 127      27.721  68.098  42.754  1.00123.88           H  
ATOM   1884 HG22 THR A 127      26.304  68.847  43.513  1.00123.88           H  
ATOM   1885 HG23 THR A 127      27.844  68.768  44.395  1.00123.88           H  
ATOM   1886  HG1 THR A 127      25.924  66.286  45.906  1.00123.62           H  
ATOM   1887  N   ARG A 128      24.540  64.361  44.379  1.00126.48           N  
ATOM   1888  CA  ARG A 128      24.107  63.078  44.939  1.00129.81           C  
ATOM   1889  C   ARG A 128      23.475  62.202  43.825  1.00138.48           C  
ATOM   1890  O   ARG A 128      22.932  62.778  42.874  1.00136.85           O  
ATOM   1891  CB  ARG A 128      23.093  63.336  46.072  1.00129.64           C  
ATOM   1892  CG  ARG A 128      23.345  62.531  47.344  1.00142.12           C  
ATOM   1893  CD  ARG A 128      22.436  62.942  48.493  1.00152.51           C  
ATOM   1894  NE  ARG A 128      21.027  62.613  48.253  1.00160.01           N  
ATOM   1895  CZ  ARG A 128      20.054  62.782  49.144  1.00171.48           C  
ATOM   1896  NH1 ARG A 128      20.323  63.271  50.349  1.00159.38           N  
ATOM   1897  NH2 ARG A 128      18.804  62.458  48.838  1.00154.93           N1+
ATOM   1898  H   ARG A 128      23.864  65.111  44.387  1.00126.48           H  
ATOM   1899  HA  ARG A 128      24.965  62.544  45.347  1.00129.81           H  
ATOM   1900  HB2 ARG A 128      22.099  63.086  45.702  1.00129.64           H  
ATOM   1901  HB3 ARG A 128      23.130  64.395  46.327  1.00129.64           H  
ATOM   1902  HG2 ARG A 128      24.381  62.678  47.650  1.00142.12           H  
ATOM   1903  HG3 ARG A 128      23.177  61.476  47.127  1.00142.12           H  
ATOM   1904  HD2 ARG A 128      22.522  64.019  48.636  1.00152.51           H  
ATOM   1905  HD3 ARG A 128      22.764  62.428  49.397  1.00152.51           H  
ATOM   1906  HE  ARG A 128      20.779  62.233  47.351  1.00160.01           H  
ATOM   1907 HH11 ARG A 128      19.580  63.393  51.022  1.00159.38           H  
ATOM   1908 HH12 ARG A 128      21.271  63.521  50.593  1.00159.38           H  
ATOM   1909 HH21 ARG A 128      18.588  62.085  47.924  1.00154.93           H  
ATOM   1910 HH22 ARG A 128      18.069  62.584  49.519  1.00154.93           H  
ATOM   1911  N   PRO A 129      23.506  60.835  43.907  1.00140.30           N  
ATOM   1912  CA  PRO A 129      22.895  60.011  42.837  1.00142.88           C  
ATOM   1913  C   PRO A 129      21.414  60.325  42.589  1.00149.18           C  
ATOM   1914  O   PRO A 129      20.709  60.725  43.520  1.00148.54           O  
ATOM   1915  CB  PRO A 129      23.069  58.573  43.344  1.00147.48           C  
ATOM   1916  CG  PRO A 129      23.355  58.697  44.801  1.00151.40           C  
ATOM   1917  CD  PRO A 129      24.114  59.974  44.941  1.00143.97           C  
ATOM   1918  HA  PRO A 129      23.370  60.202  41.875  1.00142.88           H  
ATOM   1919  HB2 PRO A 129      23.900  58.087  42.833  1.00147.48           H  
ATOM   1920  HB3 PRO A 129      22.157  57.999  43.182  1.00147.48           H  
ATOM   1921  HG2 PRO A 129      23.955  57.855  45.146  1.00151.40           H  
ATOM   1922  HG3 PRO A 129      22.427  58.739  45.371  1.00151.40           H  
ATOM   1923  HD2 PRO A 129      23.982  60.402  45.935  1.00143.97           H  
ATOM   1924  HD3 PRO A 129      25.176  59.822  44.749  1.00143.97           H  
ATOM   1925  N   PHE A 130      20.955  60.161  41.325  1.00147.96           N  
ATOM   1926  CA  PHE A 130      19.583  60.465  40.893  1.00148.38           C  
ATOM   1927  C   PHE A 130      18.543  59.566  41.569  1.00154.91           C  
ATOM   1928  O   PHE A 130      18.751  58.359  41.680  1.00157.03           O  
ATOM   1929  CB  PHE A 130      19.441  60.381  39.363  1.00151.36           C  
ATOM   1930  CG  PHE A 130      18.272  61.179  38.833  1.00152.52           C  
ATOM   1931  CD1 PHE A 130      18.367  62.557  38.665  1.00153.10           C  
ATOM   1932  CD2 PHE A 130      17.070  60.556  38.520  1.00157.24           C  
ATOM   1933  CE1 PHE A 130      17.278  63.298  38.195  1.00153.77           C  
ATOM   1934  CE2 PHE A 130      15.982  61.298  38.047  1.00159.94           C  
ATOM   1935  CZ  PHE A 130      16.094  62.664  37.888  1.00155.37           C  
ATOM   1936  H   PHE A 130      21.599  59.806  40.633  1.00147.96           H  
ATOM   1937  HA  PHE A 130      19.387  61.490  41.206  1.00148.38           H  
ATOM   1938  HB2 PHE A 130      19.303  59.336  39.084  1.00151.36           H  
ATOM   1939  HB3 PHE A 130      20.356  60.761  38.908  1.00151.36           H  
ATOM   1940  HD1 PHE A 130      19.293  63.060  38.900  1.00153.10           H  
ATOM   1941  HD2 PHE A 130      16.974  59.487  38.643  1.00157.24           H  
ATOM   1942  HE1 PHE A 130      17.365  64.368  38.073  1.00153.77           H  
ATOM   1943  HE2 PHE A 130      15.054  60.801  37.806  1.00159.94           H  
ATOM   1944  HZ  PHE A 130      15.254  63.236  37.523  1.00155.37           H  
ATOM   1945  N   LYS A 131      17.423  60.184  42.016  1.00151.02           N  
ATOM   1946  CA  LYS A 131      16.283  59.575  42.715  1.00153.07           C  
ATOM   1947  C   LYS A 131      16.741  58.909  44.032  1.00157.91           C  
ATOM   1948  O   LYS A 131      16.913  57.687  44.098  1.00160.25           O  
ATOM   1949  CB  LYS A 131      15.588  58.498  41.797  1.00  0.00           C  
ATOM   1950  CG  LYS A 131      14.241  58.001  42.348  1.00  0.00           C  
ATOM   1951  CD  LYS A 131      13.517  57.022  41.407  1.00  0.00           C  
ATOM   1952  CE  LYS A 131      13.050  57.632  40.076  1.00  0.00           C  
ATOM   1953  NZ  LYS A 131      12.102  58.744  40.272  1.00  0.00           N1+
ATOM   1954  H   LYS A 131      17.100  60.636  41.172  1.00151.02           H  
ATOM   1955  HA  LYS A 131      15.570  60.366  42.947  1.00153.07           H  
ATOM   1956  HB2 LYS A 131      16.258  57.643  41.699  1.00  0.00           H  
ATOM   1957  HB3 LYS A 131      15.418  58.940  40.814  1.00  0.00           H  
ATOM   1958  HG2 LYS A 131      13.595  58.864  42.512  1.00  0.00           H  
ATOM   1959  HG3 LYS A 131      14.421  57.497  43.299  1.00  0.00           H  
ATOM   1960  HD2 LYS A 131      12.641  56.636  41.929  1.00  0.00           H  
ATOM   1961  HD3 LYS A 131      14.197  56.201  41.184  1.00  0.00           H  
ATOM   1962  HE2 LYS A 131      12.563  56.855  39.486  1.00  0.00           H  
ATOM   1963  HE3 LYS A 131      13.921  58.005  39.537  1.00  0.00           H  
ATOM   1964  HZ1 LYS A 131      11.290  58.409  40.772  1.00  0.00           H  
ATOM   1965  HZ2 LYS A 131      12.549  59.475  40.806  1.00  0.00           H  
ATOM   1966  HZ3 LYS A 131      11.819  59.106  39.374  1.00  0.00           H  
ATOM   1967  N   THR A 132      16.974  59.746  45.066  1.00152.26           N  
ATOM   1968  CA  THR A 132      17.403  59.356  46.417  1.00177.24           C  
ATOM   1969  C   THR A 132      16.716  60.255  47.450  1.00199.02           C  
ATOM   1970  O   THR A 132      16.156  61.262  46.992  1.00159.32           O  
ATOM   1971  CB  THR A 132      18.937  59.416  46.567  1.00183.30           C  
ATOM   1972  OG1 THR A 132      19.440  60.610  45.966  1.00180.70           O  
ATOM   1973  CG2 THR A 132      19.642  58.192  45.993  1.00183.27           C  
ATOM   1974  H   THR A 132      16.841  60.733  44.895  1.00152.26           H  
ATOM   1975  HA  THR A 132      17.108  58.321  46.588  1.00177.24           H  
ATOM   1976  HB  THR A 132      19.152  59.423  47.636  1.00183.30           H  
ATOM   1977 HG21 THR A 132      19.258  57.292  46.474  1.00183.27           H  
ATOM   1978 HG22 THR A 132      19.459  58.137  44.920  1.00183.27           H  
ATOM   1979 HG23 THR A 132      20.714  58.271  46.175  1.00183.27           H  
ATOM   1980  HG1 THR A 132      19.235  60.572  45.029  1.00180.70           H  
ATOM   1981  N   SER A 133      16.800  59.927  48.748  1.00  0.00           N  
ATOM   1982  CA  SER A 133      16.348  60.713  49.911  1.00  0.00           C  
ATOM   1983  C   SER A 133      17.462  60.782  50.994  1.00  0.00           C  
ATOM   1984  O   SER A 133      18.510  60.172  50.793  1.00  0.00           O  
ATOM   1985  CB  SER A 133      15.066  60.088  50.478  1.00  0.00           C  
ATOM   1986  OG  SER A 133      14.537  60.884  51.518  1.00  0.00           O  
ATOM   1987  H   SER A 133      17.225  59.035  48.954  1.00  0.00           H  
ATOM   1988  HA  SER A 133      16.134  61.734  49.595  1.00  0.00           H  
ATOM   1989  HB2 SER A 133      14.320  60.011  49.686  1.00  0.00           H  
ATOM   1990  HB3 SER A 133      15.282  59.090  50.860  1.00  0.00           H  
ATOM   1991  HG  SER A 133      13.737  60.464  51.845  1.00  0.00           H  
ATOM   1992  N   ASN A 134      17.340  61.654  52.011  1.00  0.00           N  
ATOM   1993  CA  ASN A 134      18.068  61.607  53.306  1.00  0.00           C  
ATOM   1994  C   ASN A 134      17.632  62.772  54.237  1.00  0.00           C  
ATOM   1995  O   ASN A 134      17.399  63.864  53.707  1.00  0.00           O  
ATOM   1996  CB  ASN A 134      19.586  61.657  53.049  1.00  0.00           C  
ATOM   1997  CG  ASN A 134      20.405  61.494  54.333  1.00  0.00           C  
ATOM   1998  ND2 ASN A 134      20.886  62.478  54.893  1.00  0.00           N  
ATOM   1999  OD1 ASN A 134      20.559  60.254  54.812  1.00  0.00           O  
ATOM   2000  H   ASN A 134      16.690  62.416  51.882  1.00  0.00           H  
ATOM   2001  HA  ASN A 134      17.821  60.673  53.809  1.00  0.00           H  
ATOM   2002  HB2 ASN A 134      19.859  60.858  52.359  1.00  0.00           H  
ATOM   2003  HB3 ASN A 134      19.841  62.608  52.578  1.00  0.00           H  
ATOM   2004 HD21 ASN A 134      21.418  62.365  55.744  1.00  0.00           H  
ATOM   2005 HD22 ASN A 134      20.749  63.399  54.502  1.00  0.00           H  
ATOM   2006  N   PRO A 135      17.657  62.593  55.578  1.00  0.00           N  
ATOM   2007  CD  PRO A 135      17.411  61.306  56.224  1.00  0.00           C  
ATOM   2008  CG  PRO A 135      16.675  61.607  57.536  1.00  0.00           C  
ATOM   2009  CB  PRO A 135      16.325  63.095  57.433  1.00  0.00           C  
ATOM   2010  CA  PRO A 135      17.470  63.652  56.576  1.00  0.00           C  
ATOM   2011  C   PRO A 135      18.787  63.986  57.340  1.00  0.00           C  
ATOM   2012  O   PRO A 135      19.541  64.754  56.744  1.00  0.00           O  
ATOM   2013  HA  PRO A 135      17.127  64.572  56.101  1.00  0.00           H  
ATOM   2014  HB2 PRO A 135      16.231  63.575  58.408  1.00  0.00           H  
ATOM   2015  HB3 PRO A 135      15.386  63.204  56.886  1.00  0.00           H  
ATOM   2016  HG2 PRO A 135      15.776  60.998  57.637  1.00  0.00           H  
ATOM   2017  HG3 PRO A 135      17.343  61.433  58.380  1.00  0.00           H  
ATOM   2018  HD2 PRO A 135      16.767  60.684  55.603  1.00  0.00           H  
ATOM   2019  HD3 PRO A 135      18.351  60.790  56.425  1.00  0.00           H  
ATOM   2020  N   LYS A 136      18.806  63.806  58.677  1.00144.72           N  
ATOM   2021  CA  LYS A 136      19.585  64.169  59.863  1.00145.65           C  
ATOM   2022  C   LYS A 136      19.617  65.691  60.094  1.00145.40           C  
ATOM   2023  O   LYS A 136      19.537  66.141  61.229  1.00146.92           O  
ATOM   2024  CB  LYS A 136      21.001  63.554  59.805  1.00149.21           C  
ATOM   2025  CG  LYS A 136      21.837  63.935  58.570  1.00159.28           C  
ATOM   2026  CD  LYS A 136      23.123  63.109  58.458  1.00169.05           C  
ATOM   2027  CE  LYS A 136      24.267  63.665  59.275  1.00177.66           C  
ATOM   2028  NZ  LYS A 136      25.486  62.825  59.157  1.00185.34           N1+
ATOM   2029  H   LYS A 136      17.940  63.593  59.151  1.00144.72           H  
ATOM   2030  HA  LYS A 136      19.069  63.757  60.730  1.00145.65           H  
ATOM   2031  HB2 LYS A 136      20.897  62.469  59.819  1.00149.21           H  
ATOM   2032  HB3 LYS A 136      21.545  63.878  60.692  1.00149.21           H  
ATOM   2033  HG2 LYS A 136      22.085  64.997  58.603  1.00159.28           H  
ATOM   2034  HG3 LYS A 136      21.236  63.770  57.676  1.00159.28           H  
ATOM   2035  HD2 LYS A 136      23.427  63.083  57.411  1.00169.05           H  
ATOM   2036  HD3 LYS A 136      22.914  62.096  58.801  1.00169.05           H  
ATOM   2037  HE2 LYS A 136      23.966  63.706  60.322  1.00177.66           H  
ATOM   2038  HE3 LYS A 136      24.496  64.671  58.923  1.00177.66           H  
ATOM   2039  HZ1 LYS A 136      25.283  61.890  59.481  1.00185.34           H  
ATOM   2040  HZ2 LYS A 136      25.779  62.791  58.191  1.00185.34           H  
ATOM   2041  HZ3 LYS A 136      26.225  63.223  59.719  1.00185.34           H  
ATOM   2042  N   ASN A 137      19.537  66.474  59.020  1.00136.13           N  
ATOM   2043  CA  ASN A 137      19.524  67.935  59.034  1.00132.06           C  
ATOM   2044  C   ASN A 137      18.153  68.563  59.382  1.00131.87           C  
ATOM   2045  O   ASN A 137      18.088  69.773  59.572  1.00129.58           O  
ATOM   2046  CB  ASN A 137      20.013  68.414  57.660  1.00131.44           C  
ATOM   2047  CG  ASN A 137      21.416  67.957  57.298  1.00160.66           C  
ATOM   2048  OD1 ASN A 137      22.334  67.954  58.095  1.00158.66           O  
ATOM   2049  ND2 ASN A 137      21.629  67.571  56.061  1.00151.74           N  
ATOM   2050  H   ASN A 137      19.606  66.017  58.119  1.00136.13           H  
ATOM   2051  HA  ASN A 137      20.232  68.284  59.790  1.00132.06           H  
ATOM   2052  HB2 ASN A 137      20.011  69.503  57.652  1.00131.44           H  
ATOM   2053  HB3 ASN A 137      19.316  68.054  56.905  1.00131.44           H  
ATOM   2054 HD21 ASN A 137      22.580  67.336  55.839  1.00151.74           H  
ATOM   2055 HD22 ASN A 137      20.877  67.541  55.396  1.00151.74           H  
ATOM   2056  N   LEU A 138      17.069  67.782  59.523  1.00127.49           N  
ATOM   2057  CA  LEU A 138      15.694  68.294  59.722  1.00126.43           C  
ATOM   2058  C   LEU A 138      15.516  69.174  60.968  1.00130.08           C  
ATOM   2059  O   LEU A 138      14.591  69.989  61.010  1.00128.84           O  
ATOM   2060  CB  LEU A 138      14.702  67.129  59.885  1.00  0.00           C  
ATOM   2061  CG  LEU A 138      14.635  66.120  58.716  1.00  0.00           C  
ATOM   2062  CD1 LEU A 138      13.655  64.995  59.082  1.00  0.00           C  
ATOM   2063  CD2 LEU A 138      14.207  66.765  57.389  1.00  0.00           C  
ATOM   2064  H   LEU A 138      17.191  66.796  59.362  1.00127.49           H  
ATOM   2065  HA  LEU A 138      15.417  68.896  58.855  1.00126.43           H  
ATOM   2066  HB2 LEU A 138      14.992  66.588  60.788  1.00  0.00           H  
ATOM   2067  HB3 LEU A 138      13.704  67.538  60.049  1.00  0.00           H  
ATOM   2068  HG  LEU A 138      15.621  65.671  58.577  1.00  0.00           H  
ATOM   2069 HD11 LEU A 138      13.983  64.501  59.997  1.00  0.00           H  
ATOM   2070 HD12 LEU A 138      12.654  65.400  59.233  1.00  0.00           H  
ATOM   2071 HD13 LEU A 138      13.625  64.255  58.282  1.00  0.00           H  
ATOM   2072 HD21 LEU A 138      13.256  67.285  57.512  1.00  0.00           H  
ATOM   2073 HD22 LEU A 138      14.967  67.476  57.062  1.00  0.00           H  
ATOM   2074 HD23 LEU A 138      14.097  65.997  56.622  1.00  0.00           H  
ATOM   2075  N   LEU A 139      16.321  68.945  62.011  1.00127.79           N  
ATOM   2076  CA  LEU A 139      16.342  69.788  63.215  1.00128.39           C  
ATOM   2077  C   LEU A 139      17.237  71.023  63.009  1.00128.12           C  
ATOM   2078  O   LEU A 139      16.859  72.116  63.414  1.00126.71           O  
ATOM   2079  CB  LEU A 139      16.816  68.952  64.425  1.00  0.00           C  
ATOM   2080  CG  LEU A 139      16.803  69.715  65.770  1.00  0.00           C  
ATOM   2081  CD1 LEU A 139      15.389  70.160  66.183  1.00  0.00           C  
ATOM   2082  CD2 LEU A 139      17.402  68.833  66.877  1.00  0.00           C  
ATOM   2083  H   LEU A 139      17.012  68.214  61.924  1.00127.79           H  
ATOM   2084  HA  LEU A 139      15.336  70.147  63.435  1.00128.39           H  
ATOM   2085  HB2 LEU A 139      16.172  68.076  64.518  1.00  0.00           H  
ATOM   2086  HB3 LEU A 139      17.829  68.596  64.229  1.00  0.00           H  
ATOM   2087  HG  LEU A 139      17.428  70.604  65.681  1.00  0.00           H  
ATOM   2088 HD11 LEU A 139      14.989  70.872  65.461  1.00  0.00           H  
ATOM   2089 HD12 LEU A 139      14.726  69.297  66.245  1.00  0.00           H  
ATOM   2090 HD13 LEU A 139      15.429  70.650  67.157  1.00  0.00           H  
ATOM   2091 HD21 LEU A 139      16.793  67.938  67.018  1.00  0.00           H  
ATOM   2092 HD22 LEU A 139      18.416  68.535  66.605  1.00  0.00           H  
ATOM   2093 HD23 LEU A 139      17.444  69.390  67.814  1.00  0.00           H  
ATOM   2094  N   GLY A 140      18.372  70.884  62.317  1.00122.72           N  
ATOM   2095  CA  GLY A 140      19.299  71.986  62.032  1.00119.85           C  
ATOM   2096  C   GLY A 140      18.748  73.010  61.034  1.00119.83           C  
ATOM   2097  O   GLY A 140      18.910  74.214  61.237  1.00118.93           O  
ATOM   2098  H   GLY A 140      18.593  69.975  61.940  1.00122.72           H  
ATOM   2099  HA2 GLY A 140      20.217  71.573  61.614  1.00119.85           H  
ATOM   2100  HA3 GLY A 140      19.544  72.504  62.960  1.00119.85           H  
ATOM   2101  N   ALA A 141      18.003  72.563  60.019  1.00113.80           N  
ATOM   2102  CA  ALA A 141      17.315  73.428  59.060  1.00109.83           C  
ATOM   2103  C   ALA A 141      16.196  74.247  59.728  1.00112.47           C  
ATOM   2104  O   ALA A 141      15.972  75.407  59.368  1.00110.31           O  
ATOM   2105  CB  ALA A 141      16.768  72.547  57.929  1.00109.99           C  
ATOM   2106  H   ALA A 141      17.958  71.561  59.868  1.00113.80           H  
ATOM   2107  HA  ALA A 141      18.035  74.129  58.634  1.00109.83           H  
ATOM   2108  HB1 ALA A 141      17.594  72.032  57.436  1.00109.99           H  
ATOM   2109  HB2 ALA A 141      16.074  71.805  58.327  1.00109.99           H  
ATOM   2110  HB3 ALA A 141      16.250  73.165  57.195  1.00109.99           H  
ATOM   2111  N   LYS A 142      15.552  73.685  60.764  1.00111.03           N  
ATOM   2112  CA  LYS A 142      14.556  74.382  61.592  1.00111.57           C  
ATOM   2113  C   LYS A 142      15.195  75.522  62.397  1.00114.28           C  
ATOM   2114  O   LYS A 142      14.633  76.613  62.440  1.00112.78           O  
ATOM   2115  CB  LYS A 142      13.849  73.390  62.536  1.00117.46           C  
ATOM   2116  CG  LYS A 142      12.351  73.239  62.275  1.00125.60           C  
ATOM   2117  CD  LYS A 142      12.001  71.977  61.481  1.00132.98           C  
ATOM   2118  CE  LYS A 142      11.750  70.768  62.355  1.00141.49           C  
ATOM   2119  NZ  LYS A 142      11.261  69.607  61.567  1.00147.33           N1+
ATOM   2120  H   LYS A 142      15.822  72.747  61.026  1.00111.03           H  
ATOM   2121  HA  LYS A 142      13.813  74.811  60.920  1.00111.57           H  
ATOM   2122  HB2 LYS A 142      13.985  73.737  63.560  1.00117.46           H  
ATOM   2123  HB3 LYS A 142      14.317  72.413  62.418  1.00117.46           H  
ATOM   2124  HG2 LYS A 142      12.008  74.108  61.713  1.00125.60           H  
ATOM   2125  HG3 LYS A 142      11.835  73.199  63.234  1.00125.60           H  
ATOM   2126  HD2 LYS A 142      12.828  71.751  60.808  1.00132.98           H  
ATOM   2127  HD3 LYS A 142      11.102  72.174  60.897  1.00132.98           H  
ATOM   2128  HE2 LYS A 142      11.002  71.025  63.105  1.00141.49           H  
ATOM   2129  HE3 LYS A 142      12.681  70.491  62.850  1.00141.49           H  
ATOM   2130  HZ1 LYS A 142      10.398  69.854  61.104  1.00147.33           H  
ATOM   2131  HZ2 LYS A 142      11.953  69.354  60.876  1.00147.33           H  
ATOM   2132  HZ3 LYS A 142      11.100  68.824  62.185  1.00147.33           H  
ATOM   2133  N   ILE A 143      16.371  75.267  63.017  1.00111.74           N  
ATOM   2134  CA  ILE A 143      17.131  76.232  63.827  1.00111.97           C  
ATOM   2135  C   ILE A 143      17.670  77.349  62.922  1.00111.45           C  
ATOM   2136  O   ILE A 143      17.570  78.528  63.277  1.00110.30           O  
ATOM   2137  CB  ILE A 143      18.283  75.529  64.629  1.00117.77           C  
ATOM   2138  CG1 ILE A 143      17.796  74.329  65.503  1.00122.12           C  
ATOM   2139  CG2 ILE A 143      19.136  76.521  65.441  1.00119.45           C  
ATOM   2140  CD1 ILE A 143      16.612  74.573  66.521  1.00132.65           C  
ATOM   2141  H   ILE A 143      16.758  74.340  62.915  1.00111.74           H  
ATOM   2142  HA  ILE A 143      16.463  76.674  64.566  1.00111.97           H  
ATOM   2143  HB  ILE A 143      18.934  75.100  63.867  1.00117.77           H  
ATOM   2144 HG12 ILE A 143      18.653  73.983  66.082  1.00122.12           H  
ATOM   2145 HG13 ILE A 143      17.477  73.542  64.820  1.00122.12           H  
ATOM   2146 HG21 ILE A 143      19.519  77.298  64.779  1.00119.45           H  
ATOM   2147 HG22 ILE A 143      18.522  76.976  66.219  1.00119.45           H  
ATOM   2148 HG23 ILE A 143      19.971  75.991  65.900  1.00119.45           H  
ATOM   2149 HD11 ILE A 143      16.893  75.357  67.224  1.00132.65           H  
ATOM   2150 HD12 ILE A 143      15.720  74.878  65.974  1.00132.65           H  
ATOM   2151 HD13 ILE A 143      16.407  73.652  67.067  1.00132.65           H  
ATOM   2152  N   LEU A 144      18.249  76.988  61.773  1.00105.10           N  
ATOM   2153  CA  LEU A 144      18.790  77.947  60.811  1.00101.44           C  
ATOM   2154  C   LEU A 144      17.689  78.889  60.316  1.00102.66           C  
ATOM   2155  O   LEU A 144      17.874  80.102  60.322  1.00101.50           O  
ATOM   2156  CB  LEU A 144      19.454  77.164  59.665  1.00 99.95           C  
ATOM   2157  CG  LEU A 144      20.058  78.036  58.548  1.00102.21           C  
ATOM   2158  CD1 LEU A 144      21.157  78.967  59.062  1.00103.00           C  
ATOM   2159  CD2 LEU A 144      20.669  77.133  57.479  1.00104.24           C  
ATOM   2160  H   LEU A 144      18.357  75.998  61.578  1.00105.10           H  
ATOM   2161  HA  LEU A 144      19.543  78.553  61.316  1.00101.44           H  
ATOM   2162  HB2 LEU A 144      18.712  76.501  59.218  1.00 99.95           H  
ATOM   2163  HB3 LEU A 144      20.247  76.548  60.089  1.00 99.95           H  
ATOM   2164  HG  LEU A 144      19.272  78.634  58.086  1.00102.21           H  
ATOM   2165 HD11 LEU A 144      20.735  79.698  59.752  1.00103.00           H  
ATOM   2166 HD12 LEU A 144      21.935  78.393  59.566  1.00103.00           H  
ATOM   2167 HD13 LEU A 144      21.596  79.512  58.225  1.00103.00           H  
ATOM   2168 HD21 LEU A 144      21.468  76.527  57.905  1.00104.24           H  
ATOM   2169 HD22 LEU A 144      19.904  76.476  57.065  1.00104.24           H  
ATOM   2170 HD23 LEU A 144      21.079  77.743  56.676  1.00104.24           H  
ATOM   2171  N   SER A 145      16.501  78.350  60.034  1.00 97.86           N  
ATOM   2172  CA  SER A 145      15.332  79.152  59.668  1.00 95.66           C  
ATOM   2173  C   SER A 145      14.935  80.131  60.785  1.00 99.48           C  
ATOM   2174  O   SER A 145      14.679  81.296  60.489  1.00 97.19           O  
ATOM   2175  CB  SER A 145      14.162  78.242  59.305  1.00 99.07           C  
ATOM   2176  OG  SER A 145      14.469  77.357  58.243  1.00102.69           O  
ATOM   2177  H   SER A 145      16.409  77.343  60.068  1.00 97.86           H  
ATOM   2178  HA  SER A 145      15.599  79.735  58.786  1.00 95.66           H  
ATOM   2179  HB2 SER A 145      13.291  78.855  59.075  1.00 99.07           H  
ATOM   2180  HB3 SER A 145      13.937  77.594  60.152  1.00 99.07           H  
ATOM   2181  HG  SER A 145      15.042  76.648  58.592  1.00102.69           H  
ATOM   2182  N   VAL A 146      14.924  79.669  62.061  1.00 98.83           N  
ATOM   2183  CA  VAL A 146      14.610  80.479  63.253  1.00100.82           C  
ATOM   2184  C   VAL A 146      15.614  81.645  63.347  1.00103.96           C  
ATOM   2185  O   VAL A 146      15.197  82.793  63.525  1.00103.49           O  
ATOM   2186  CB  VAL A 146      14.589  79.620  64.555  1.00108.56           C  
ATOM   2187  CG1 VAL A 146      14.694  80.483  65.812  1.00110.80           C  
ATOM   2188  CG2 VAL A 146      13.348  78.736  64.617  1.00109.97           C  
ATOM   2189  H   VAL A 146      15.148  78.695  62.206  1.00 98.83           H  
ATOM   2190  HA  VAL A 146      13.604  80.885  63.150  1.00100.82           H  
ATOM   2191  HB  VAL A 146      15.468  78.976  64.521  1.00108.56           H  
ATOM   2192 HG11 VAL A 146      15.602  81.084  65.765  1.00110.80           H  
ATOM   2193 HG12 VAL A 146      13.827  81.140  65.875  1.00110.80           H  
ATOM   2194 HG13 VAL A 146      14.728  79.841  66.692  1.00110.80           H  
ATOM   2195 HG21 VAL A 146      12.457  79.363  64.652  1.00109.97           H  
ATOM   2196 HG22 VAL A 146      13.310  78.100  63.733  1.00109.97           H  
ATOM   2197 HG23 VAL A 146      13.390  78.113  65.511  1.00109.97           H  
ATOM   2198  N   VAL A 147      16.924  81.340  63.177  1.00 99.76           N  
ATOM   2199  CA  VAL A 147      18.040  82.293  63.217  1.00 98.57           C  
ATOM   2200  C   VAL A 147      17.844  83.393  62.142  1.00 98.59           C  
ATOM   2201  O   VAL A 147      17.985  84.568  62.480  1.00 97.94           O  
ATOM   2202  CB  VAL A 147      19.411  81.566  63.101  1.00102.38           C  
ATOM   2203  CG1 VAL A 147      20.534  82.510  62.670  1.00100.91           C  
ATOM   2204  CG2 VAL A 147      19.768  80.881  64.415  1.00105.69           C  
ATOM   2205  H   VAL A 147      17.152  80.371  63.008  1.00 99.76           H  
ATOM   2206  HA  VAL A 147      18.047  82.790  64.187  1.00 98.57           H  
ATOM   2207  HB  VAL A 147      19.307  80.811  62.322  1.00102.38           H  
ATOM   2208 HG11 VAL A 147      20.274  82.974  61.719  1.00100.91           H  
ATOM   2209 HG12 VAL A 147      20.669  83.283  63.426  1.00100.91           H  
ATOM   2210 HG13 VAL A 147      21.462  81.951  62.550  1.00100.91           H  
ATOM   2211 HG21 VAL A 147      19.874  81.631  65.199  1.00105.69           H  
ATOM   2212 HG22 VAL A 147      18.978  80.181  64.686  1.00105.69           H  
ATOM   2213 HG23 VAL A 147      20.708  80.341  64.300  1.00105.69           H  
ATOM   2214  N   ILE A 148      17.470  83.023  60.891  1.00 92.50           N  
ATOM   2215  CA  ILE A 148      17.220  83.995  59.811  1.00 89.64           C  
ATOM   2216  C   ILE A 148      16.131  84.998  60.252  1.00 94.25           C  
ATOM   2217  O   ILE A 148      16.370  86.205  60.275  1.00 94.42           O  
ATOM   2218  CB  ILE A 148      16.859  83.334  58.433  1.00 90.56           C  
ATOM   2219  CG1 ILE A 148      17.973  82.450  57.824  1.00 90.34           C  
ATOM   2220  CG2 ILE A 148      16.408  84.374  57.377  1.00 89.12           C  
ATOM   2221  CD1 ILE A 148      19.332  83.126  57.591  1.00 98.38           C  
ATOM   2222  H   ILE A 148      17.358  82.039  60.691  1.00 92.50           H  
ATOM   2223  HA  ILE A 148      18.158  84.523  59.639  1.00 89.64           H  
ATOM   2224  HB  ILE A 148      16.000  82.696  58.640  1.00 90.56           H  
ATOM   2225 HG12 ILE A 148      17.620  82.052  56.871  1.00 90.34           H  
ATOM   2226 HG13 ILE A 148      18.141  81.599  58.472  1.00 90.34           H  
ATOM   2227 HG21 ILE A 148      15.580  84.960  57.775  1.00 89.12           H  
ATOM   2228 HG22 ILE A 148      17.241  85.036  57.140  1.00 89.12           H  
ATOM   2229 HG23 ILE A 148      16.086  83.857  56.473  1.00 89.12           H  
ATOM   2230 HD11 ILE A 148      19.230  83.983  56.926  1.00 98.38           H  
ATOM   2231 HD12 ILE A 148      19.763  83.447  58.539  1.00 98.38           H  
ATOM   2232 HD13 ILE A 148      20.011  82.408  57.130  1.00 98.38           H  
ATOM   2233  N   TRP A 149      14.935  84.502  60.649  1.00 90.40           N  
ATOM   2234  CA  TRP A 149      13.795  85.335  61.058  1.00 90.31           C  
ATOM   2235  C   TRP A 149      14.099  86.224  62.281  1.00 96.70           C  
ATOM   2236  O   TRP A 149      13.805  87.420  62.262  1.00 95.38           O  
ATOM   2237  CB  TRP A 149      12.568  84.463  61.348  1.00 90.00           C  
ATOM   2238  CG  TRP A 149      11.894  83.914  60.127  1.00 88.50           C  
ATOM   2239  CD1 TRP A 149      12.075  82.681  59.575  1.00 90.82           C  
ATOM   2240  CD2 TRP A 149      10.856  84.544  59.369  1.00 87.05           C  
ATOM   2241  NE1 TRP A 149      11.236  82.515  58.500  1.00 88.75           N  
ATOM   2242  CE2 TRP A 149      10.472  83.642  58.352  1.00 89.63           C  
ATOM   2243  CE3 TRP A 149      10.203  85.785  59.453  1.00 88.11           C  
ATOM   2244  CZ2 TRP A 149       9.484  83.951  57.412  1.00 88.00           C  
ATOM   2245  CZ3 TRP A 149       9.237  86.094  58.512  1.00 88.46           C  
ATOM   2246  CH2 TRP A 149       8.880  85.180  57.511  1.00 88.17           C  
ATOM   2247  H   TRP A 149      14.819  83.499  60.665  1.00 90.40           H  
ATOM   2248  HA  TRP A 149      13.543  86.010  60.238  1.00 90.31           H  
ATOM   2249  HB2 TRP A 149      11.843  85.066  61.895  1.00 90.00           H  
ATOM   2250  HB3 TRP A 149      12.885  83.625  61.968  1.00 90.00           H  
ATOM   2251  HD1 TRP A 149      12.777  81.941  59.931  1.00 90.82           H  
ATOM   2252  HE1 TRP A 149      11.190  81.694  57.913  1.00 88.75           H  
ATOM   2253  HE3 TRP A 149      10.450  86.485  60.238  1.00 88.11           H  
ATOM   2254  HZ2 TRP A 149       9.207  83.250  56.638  1.00 88.00           H  
ATOM   2255  HZ3 TRP A 149       8.749  87.057  58.549  1.00 88.46           H  
ATOM   2256  HH2 TRP A 149       8.112  85.449  56.801  1.00 88.17           H  
ATOM   2257  N   ALA A 150      14.726  85.652  63.335  1.00 96.35           N  
ATOM   2258  CA  ALA A 150      15.075  86.365  64.571  1.00 98.76           C  
ATOM   2259  C   ALA A 150      16.087  87.489  64.323  1.00102.81           C  
ATOM   2260  O   ALA A 150      15.910  88.587  64.853  1.00104.09           O  
ATOM   2261  CB  ALA A 150      15.621  85.395  65.604  1.00102.20           C  
ATOM   2262  H   ALA A 150      14.969  84.674  63.268  1.00 96.35           H  
ATOM   2263  HA  ALA A 150      14.160  86.822  64.949  1.00 98.76           H  
ATOM   2264  HB1 ALA A 150      14.881  84.619  65.800  1.00102.20           H  
ATOM   2265  HB2 ALA A 150      16.536  84.938  65.226  1.00102.20           H  
ATOM   2266  HB3 ALA A 150      15.838  85.932  66.528  1.00102.20           H  
ATOM   2267  N   PHE A 151      17.126  87.225  63.508  1.00 98.00           N  
ATOM   2268  CA  PHE A 151      18.170  88.197  63.180  1.00 97.58           C  
ATOM   2269  C   PHE A 151      17.583  89.369  62.384  1.00100.27           C  
ATOM   2270  O   PHE A 151      17.768  90.534  62.741  1.00100.54           O  
ATOM   2271  CB  PHE A 151      19.311  87.522  62.405  1.00 98.13           C  
ATOM   2272  CG  PHE A 151      20.445  88.433  62.000  1.00 99.38           C  
ATOM   2273  CD1 PHE A 151      20.566  88.840  60.657  1.00 99.48           C  
ATOM   2274  CD2 PHE A 151      21.383  88.861  62.934  1.00104.35           C  
ATOM   2275  CE1 PHE A 151      21.629  89.676  60.277  1.00100.37           C  
ATOM   2276  CE2 PHE A 151      22.437  89.697  62.556  1.00107.31           C  
ATOM   2277  CZ  PHE A 151      22.558  90.102  61.241  1.00102.69           C  
ATOM   2278  H   PHE A 151      17.188  86.303  63.100  1.00 98.00           H  
ATOM   2279  HA  PHE A 151      18.565  88.589  64.117  1.00 97.58           H  
ATOM   2280  HB2 PHE A 151      18.890  87.085  61.499  1.00 98.13           H  
ATOM   2281  HB3 PHE A 151      19.722  86.731  63.032  1.00 98.13           H  
ATOM   2282  HD1 PHE A 151      19.846  88.517  59.920  1.00 99.48           H  
ATOM   2283  HD2 PHE A 151      21.296  88.544  63.963  1.00104.35           H  
ATOM   2284  HE1 PHE A 151      21.727  89.997  59.249  1.00100.37           H  
ATOM   2285  HE2 PHE A 151      23.156  90.026  63.291  1.00107.31           H  
ATOM   2286  HZ  PHE A 151      23.370  90.751  60.950  1.00102.69           H  
ATOM   2287  N   MET A 152      16.773  89.051  61.370  1.00 94.90           N  
ATOM   2288  CA  MET A 152      16.098  90.033  60.522  1.00 92.95           C  
ATOM   2289  C   MET A 152      15.097  90.886  61.308  1.00 98.86           C  
ATOM   2290  O   MET A 152      15.063  92.101  61.116  1.00 97.39           O  
ATOM   2291  CB  MET A 152      15.399  89.297  59.373  1.00 93.15           C  
ATOM   2292  CG  MET A 152      16.405  88.654  58.417  1.00 94.96           C  
ATOM   2293  SD  MET A 152      17.184  89.796  57.255  1.00 97.78           S  
ATOM   2294  CE  MET A 152      17.963  88.538  56.218  1.00 93.21           C  
ATOM   2295  H   MET A 152      16.647  88.067  61.152  1.00 94.90           H  
ATOM   2296  HA  MET A 152      16.842  90.710  60.100  1.00 92.95           H  
ATOM   2297  HB2 MET A 152      14.785  89.994  58.803  1.00 93.15           H  
ATOM   2298  HB3 MET A 152      14.751  88.522  59.784  1.00 93.15           H  
ATOM   2299  HG2 MET A 152      15.881  87.893  57.844  1.00 94.96           H  
ATOM   2300  HG3 MET A 152      17.190  88.150  58.978  1.00 94.96           H  
ATOM   2301  HE1 MET A 152      18.805  88.089  56.744  1.00 93.21           H  
ATOM   2302  HE2 MET A 152      17.238  87.761  55.973  1.00 93.21           H  
ATOM   2303  HE3 MET A 152      18.303  88.987  55.289  1.00 93.21           H  
ATOM   2304  N   PHE A 153      14.328  90.297  62.233  1.00 98.75           N  
ATOM   2305  CA  PHE A 153      13.402  91.040  63.098  1.00100.91           C  
ATOM   2306  C   PHE A 153      14.165  92.003  64.010  1.00107.11           C  
ATOM   2307  O   PHE A 153      13.854  93.193  64.034  1.00107.02           O  
ATOM   2308  CB  PHE A 153      12.562  90.055  63.924  1.00104.94           C  
ATOM   2309  CG  PHE A 153      11.647  90.684  64.964  1.00109.32           C  
ATOM   2310  CD1 PHE A 153      10.452  91.291  64.591  1.00112.16           C  
ATOM   2311  CD2 PHE A 153      11.984  90.664  66.311  1.00114.54           C  
ATOM   2312  CE1 PHE A 153       9.613  91.872  65.548  1.00115.79           C  
ATOM   2313  CE2 PHE A 153      11.147  91.247  67.266  1.00120.29           C  
ATOM   2314  CZ  PHE A 153       9.965  91.841  66.879  1.00117.92           C  
ATOM   2315  H   PHE A 153      14.377  89.288  62.337  1.00 98.75           H  
ATOM   2316  HA  PHE A 153      12.729  91.636  62.479  1.00100.91           H  
ATOM   2317  HB2 PHE A 153      13.247  89.394  64.443  1.00104.94           H  
ATOM   2318  HB3 PHE A 153      11.959  89.445  63.251  1.00104.94           H  
ATOM   2319  HD1 PHE A 153      10.168  91.314  63.549  1.00112.16           H  
ATOM   2320  HD2 PHE A 153      12.904  90.192  66.624  1.00114.54           H  
ATOM   2321  HE1 PHE A 153       8.691  92.344  65.243  1.00115.79           H  
ATOM   2322  HE2 PHE A 153      11.427  91.232  68.309  1.00120.29           H  
ATOM   2323  HZ  PHE A 153       9.315  92.282  67.620  1.00117.92           H  
ATOM   2324  N   LEU A 154      15.231  91.526  64.661  1.00105.78           N  
ATOM   2325  CA  LEU A 154      16.047  92.332  65.568  1.00108.68           C  
ATOM   2326  C   LEU A 154      16.712  93.525  64.877  1.00111.43           C  
ATOM   2327  O   LEU A 154      16.690  94.617  65.435  1.00112.70           O  
ATOM   2328  CB  LEU A 154      17.117  91.458  66.234  1.00110.85           C  
ATOM   2329  CG  LEU A 154      16.873  91.145  67.726  1.00120.75           C  
ATOM   2330  CD1 LEU A 154      15.770  90.096  67.920  1.00121.81           C  
ATOM   2331  CD2 LEU A 154      18.150  90.664  68.401  1.00126.19           C  
ATOM   2332  H   LEU A 154      15.457  90.540  64.567  1.00105.78           H  
ATOM   2333  HA  LEU A 154      15.396  92.733  66.335  1.00108.68           H  
ATOM   2334  HB2 LEU A 154      18.077  91.967  66.150  1.00110.85           H  
ATOM   2335  HB3 LEU A 154      17.159  90.512  65.695  1.00110.85           H  
ATOM   2336  HG  LEU A 154      16.548  92.076  68.190  1.00120.75           H  
ATOM   2337 HD11 LEU A 154      14.850  90.445  67.451  1.00121.81           H  
ATOM   2338 HD12 LEU A 154      16.078  89.156  67.462  1.00121.81           H  
ATOM   2339 HD13 LEU A 154      15.598  89.942  68.985  1.00121.81           H  
ATOM   2340 HD21 LEU A 154      18.477  89.732  67.939  1.00126.19           H  
ATOM   2341 HD22 LEU A 154      18.928  91.419  68.287  1.00126.19           H  
ATOM   2342 HD23 LEU A 154      17.960  90.496  69.461  1.00126.19           H  
ATOM   2343  N   LEU A 155      17.277  93.349  63.675  1.00105.54           N  
ATOM   2344  CA  LEU A 155      17.933  94.459  62.971  1.00104.42           C  
ATOM   2345  C   LEU A 155      16.925  95.447  62.349  1.00107.41           C  
ATOM   2346  O   LEU A 155      17.221  96.634  62.209  1.00107.87           O  
ATOM   2347  CB  LEU A 155      19.027  93.923  62.023  1.00102.43           C  
ATOM   2348  CG  LEU A 155      18.567  93.439  60.633  1.00104.35           C  
ATOM   2349  CD1 LEU A 155      18.695  94.545  59.583  1.00103.10           C  
ATOM   2350  CD2 LEU A 155      19.441  92.285  60.144  1.00107.34           C  
ATOM   2351  H   LEU A 155      17.314  92.413  63.281  1.00105.54           H  
ATOM   2352  HA  LEU A 155      18.461  95.024  63.735  1.00104.42           H  
ATOM   2353  HB2 LEU A 155      19.532  93.103  62.537  1.00102.43           H  
ATOM   2354  HB3 LEU A 155      19.775  94.706  61.890  1.00102.43           H  
ATOM   2355  HG  LEU A 155      17.536  93.094  60.679  1.00104.35           H  
ATOM   2356 HD11 LEU A 155      18.023  95.365  59.830  1.00103.10           H  
ATOM   2357 HD12 LEU A 155      19.721  94.912  59.538  1.00103.10           H  
ATOM   2358 HD13 LEU A 155      18.415  94.153  58.606  1.00103.10           H  
ATOM   2359 HD21 LEU A 155      20.480  92.600  60.079  1.00107.34           H  
ATOM   2360 HD22 LEU A 155      19.366  91.454  60.844  1.00107.34           H  
ATOM   2361 HD23 LEU A 155      19.099  91.943  59.166  1.00107.34           H  
ATOM   2362  N   SER A 156      15.695  94.985  62.096  1.00102.68           N  
ATOM   2363  CA  SER A 156      14.571  95.817  61.647  1.00101.48           C  
ATOM   2364  C   SER A 156      13.918  96.613  62.778  1.00108.79           C  
ATOM   2365  O   SER A 156      13.466  97.730  62.542  1.00108.45           O  
ATOM   2366  CB  SER A 156      13.494  94.947  60.997  1.00102.58           C  
ATOM   2367  OG  SER A 156      14.035  94.225  59.916  1.00109.05           O  
ATOM   2368  H   SER A 156      15.522  94.000  62.254  1.00102.68           H  
ATOM   2369  HA  SER A 156      14.927  96.528  60.901  1.00101.48           H  
ATOM   2370  HB2 SER A 156      12.691  95.585  60.632  1.00102.58           H  
ATOM   2371  HB3 SER A 156      13.082  94.251  61.728  1.00102.58           H  
ATOM   2372  HG  SER A 156      14.503  93.454  60.292  1.00109.05           H  
ATOM   2373  N   LEU A 157      13.865  96.070  64.000  1.00108.02           N  
ATOM   2374  CA  LEU A 157      13.136  96.642  65.140  1.00111.12           C  
ATOM   2375  C   LEU A 157      13.475  98.122  65.394  1.00116.37           C  
ATOM   2376  O   LEU A 157      12.539  98.912  65.511  1.00116.54           O  
ATOM   2377  CB  LEU A 157      13.420  95.782  66.385  1.00114.11           C  
ATOM   2378  CG  LEU A 157      12.540  95.977  67.622  1.00122.53           C  
ATOM   2379  CD1 LEU A 157      11.152  95.361  67.423  1.00122.53           C  
ATOM   2380  CD2 LEU A 157      13.198  95.365  68.848  1.00127.85           C  
ATOM   2381  H   LEU A 157      14.235  95.131  64.114  1.00108.02           H  
ATOM   2382  HA  LEU A 157      12.072  96.585  64.912  1.00111.12           H  
ATOM   2383  HB2 LEU A 157      14.447  96.004  66.675  1.00114.11           H  
ATOM   2384  HB3 LEU A 157      13.344  94.735  66.091  1.00114.11           H  
ATOM   2385  HG  LEU A 157      12.423  97.050  67.773  1.00122.53           H  
ATOM   2386 HD11 LEU A 157      10.677  95.810  66.551  1.00122.53           H  
ATOM   2387 HD12 LEU A 157      11.250  94.286  67.270  1.00122.53           H  
ATOM   2388 HD13 LEU A 157      10.541  95.548  68.306  1.00122.53           H  
ATOM   2389 HD21 LEU A 157      13.316  94.292  68.699  1.00127.85           H  
ATOM   2390 HD22 LEU A 157      14.176  95.821  69.001  1.00127.85           H  
ATOM   2391 HD23 LEU A 157      12.573  95.544  69.723  1.00127.85           H  
ATOM   2392  N   PRO A 158      14.764  98.572  65.441  1.00113.70           N  
ATOM   2393  CA  PRO A 158      15.022 100.006  65.673  1.00115.19           C  
ATOM   2394  C   PRO A 158      14.563 100.924  64.527  1.00117.67           C  
ATOM   2395  O   PRO A 158      14.170 102.051  64.816  1.00119.23           O  
ATOM   2396  CB  PRO A 158      16.546 100.073  65.829  1.00117.52           C  
ATOM   2397  CG  PRO A 158      16.954  98.680  66.186  1.00121.71           C  
ATOM   2398  CD  PRO A 158      16.014  97.852  65.340  1.00114.56           C  
ATOM   2399  HA  PRO A 158      14.474 100.372  66.541  1.00115.19           H  
ATOM   2400  HB2 PRO A 158      16.821 100.769  66.622  1.00117.52           H  
ATOM   2401  HB3 PRO A 158      17.014 100.383  64.895  1.00117.52           H  
ATOM   2402  HG2 PRO A 158      16.804  98.488  67.248  1.00121.71           H  
ATOM   2403  HG3 PRO A 158      17.997  98.499  65.928  1.00121.71           H  
ATOM   2404  HD2 PRO A 158      16.351  97.843  64.304  1.00114.56           H  
ATOM   2405  HD3 PRO A 158      15.973  96.846  65.728  1.00114.56           H  
ATOM   2406  N   ASN A 159      14.502 100.439  63.276  1.00111.70           N  
ATOM   2407  CA  ASN A 159      13.960 101.194  62.132  1.00110.11           C  
ATOM   2408  C   ASN A 159      12.433 101.383  62.197  1.00116.54           C  
ATOM   2409  O   ASN A 159      11.892 102.160  61.414  1.00115.00           O  
ATOM   2410  CB  ASN A 159      14.345 100.504  60.799  1.00106.12           C  
ATOM   2411  CG  ASN A 159      15.696 100.900  60.241  1.00119.00           C  
ATOM   2412  OD1 ASN A 159      16.428 101.692  60.803  1.00110.90           O  
ATOM   2413  ND2 ASN A 159      16.061 100.385  59.093  1.00108.54           N  
ATOM   2414  H   ASN A 159      14.732  99.468  63.124  1.00111.70           H  
ATOM   2415  HA  ASN A 159      14.378 102.203  62.145  1.00110.11           H  
ATOM   2416  HB2 ASN A 159      13.622 100.787  60.037  1.00106.12           H  
ATOM   2417  HB3 ASN A 159      14.304  99.422  60.897  1.00106.12           H  
ATOM   2418 HD21 ASN A 159      16.901 100.756  58.689  1.00108.54           H  
ATOM   2419 HD22 ASN A 159      15.428  99.777  58.586  1.00108.54           H  
ATOM   2420  N   MET A 160      11.734 100.642  63.064  1.00116.57           N  
ATOM   2421  CA  MET A 160      10.279 100.706  63.186  1.00118.42           C  
ATOM   2422  C   MET A 160       9.819 101.956  63.951  1.00126.16           C  
ATOM   2423  O   MET A 160       9.270 102.879  63.346  1.00125.81           O  
ATOM   2424  CB  MET A 160       9.750  99.461  63.900  1.00122.31           C  
ATOM   2425  CG  MET A 160      10.007  98.113  63.222  1.00124.26           C  
ATOM   2426  SD  MET A 160       8.882  97.698  61.866  1.00127.35           S  
ATOM   2427  CE  MET A 160       9.282  95.937  61.706  1.00122.67           C  
ATOM   2428  H   MET A 160      12.240 100.006  63.664  1.00116.57           H  
ATOM   2429  HA  MET A 160       9.837 100.750  62.189  1.00118.42           H  
ATOM   2430  HB2 MET A 160       8.675  99.591  64.006  1.00122.31           H  
ATOM   2431  HB3 MET A 160      10.214  99.437  64.887  1.00122.31           H  
ATOM   2432  HG2 MET A 160       9.897  97.343  63.985  1.00124.26           H  
ATOM   2433  HG3 MET A 160      11.032  98.075  62.859  1.00124.26           H  
ATOM   2434  HE1 MET A 160      10.352  95.818  61.540  1.00122.67           H  
ATOM   2435  HE2 MET A 160       8.998  95.413  62.619  1.00122.67           H  
ATOM   2436  HE3 MET A 160       8.739  95.512  60.864  1.00122.67           H  
ATOM   2437  N   ILE A 161      10.019 101.968  65.284  1.00126.28           N  
ATOM   2438  CA  ILE A 161       9.625 103.087  66.138  1.00129.88           C  
ATOM   2439  C   ILE A 161      10.773 104.072  66.348  1.00135.10           C  
ATOM   2440  O   ILE A 161      10.600 105.266  66.094  1.00135.43           O  
ATOM   2441  CB  ILE A 161       9.089 102.546  67.488  1.00  0.00           C  
ATOM   2442  CG2 ILE A 161       8.629 103.697  68.401  1.00  0.00           C  
ATOM   2443  CG1 ILE A 161       7.957 101.498  67.335  1.00  0.00           C  
ATOM   2444  CD1 ILE A 161       6.687 101.989  66.627  1.00  0.00           C  
ATOM   2445  H   ILE A 161      10.734 101.429  65.749  1.00126.28           H  
ATOM   2446  HA  ILE A 161       8.830 103.640  65.638  1.00129.88           H  
ATOM   2447  HB  ILE A 161       9.914 102.043  67.996  1.00  0.00           H  
ATOM   2448 HG12 ILE A 161       8.340 100.635  66.791  1.00  0.00           H  
ATOM   2449 HG13 ILE A 161       7.677 101.144  68.328  1.00  0.00           H  
ATOM   2450 HG21 ILE A 161       9.482 104.313  68.688  1.00  0.00           H  
ATOM   2451 HG22 ILE A 161       7.899 104.323  67.888  1.00  0.00           H  
ATOM   2452 HG23 ILE A 161       8.181 103.296  69.311  1.00  0.00           H  
ATOM   2453 HD11 ILE A 161       6.234 102.810  67.182  1.00  0.00           H  
ATOM   2454 HD12 ILE A 161       6.919 102.317  65.614  1.00  0.00           H  
ATOM   2455 HD13 ILE A 161       5.970 101.170  66.571  1.00  0.00           H  
ATOM   2456  N   LEU A 162      11.937 103.573  66.803  1.00131.97           N  
ATOM   2457  CA  LEU A 162      13.129 104.367  67.118  1.00161.90           C  
ATOM   2458  C   LEU A 162      13.783 104.980  65.868  1.00172.99           C  
ATOM   2459  O   LEU A 162      13.238 104.924  64.766  1.00126.44           O  
ATOM   2460  CB  LEU A 162      14.162 103.510  67.875  1.00163.25           C  
ATOM   2461  CG  LEU A 162      13.735 102.944  69.236  1.00171.44           C  
ATOM   2462  CD1 LEU A 162      13.237 101.507  69.106  1.00170.12           C  
ATOM   2463  CD2 LEU A 162      14.883 102.990  70.226  1.00177.14           C  
ATOM   2464  H   LEU A 162      11.994 102.574  66.938  1.00131.97           H  
ATOM   2465  HA  LEU A 162      12.796 105.191  67.750  1.00161.90           H  
ATOM   2466  HC  LEU A 162      14.741 105.470  65.959  1.00172.99           H  
ATOM   2467  HB2 LEU A 162      15.045 104.128  68.038  1.00163.25           H  
ATOM   2468  HB3 LEU A 162      14.422 102.667  67.235  1.00163.25           H  
ATOM   2469  HG  LEU A 162      12.920 103.568  69.603  1.00171.44           H  
ATOM   2470 HD11 LEU A 162      14.045 100.874  68.739  1.00170.12           H  
ATOM   2471 HD12 LEU A 162      12.403 101.474  68.405  1.00170.12           H  
ATOM   2472 HD13 LEU A 162      12.907 101.147  70.081  1.00170.12           H  
ATOM   2473 HD21 LEU A 162      15.701 102.368  69.863  1.00177.14           H  
ATOM   2474 HD22 LEU A 162      14.544 102.617  71.193  1.00177.14           H  
ATOM   2475 HD23 LEU A 162      15.229 104.018  70.334  1.00177.14           H  
ATOM   2476  N   LYS A 179      13.334 111.547  66.236  1.00140.21           N1+
ATOM   2477  CA  LYS A 179      14.287 112.270  65.398  1.00138.80           C  
ATOM   2478  C   LYS A 179      15.709 112.223  66.017  1.00143.86           C  
ATOM   2479  O   LYS A 179      16.238 113.249  66.462  1.00146.27           O  
ATOM   2480  CB  LYS A 179      13.864 113.755  65.237  1.00  0.00           C  
ATOM   2481  CG  LYS A 179      12.548 113.904  64.458  1.00  0.00           C  
ATOM   2482  CD  LYS A 179      12.186 115.379  64.244  1.00  0.00           C  
ATOM   2483  CE  LYS A 179      10.835 115.502  63.531  1.00  0.00           C  
ATOM   2484  NZ  LYS A 179      10.477 116.911  63.294  1.00  0.00           N1+
ATOM   2485  H1  LYS A 179      12.416 111.590  65.816  1.00140.21           H  
ATOM   2486  H2  LYS A 179      13.304 111.969  67.153  1.00140.21           H  
ATOM   2487  HA  LYS A 179      14.297 111.785  64.422  1.00138.80           H  
ATOM   2488  HB2 LYS A 179      14.651 114.288  64.703  1.00  0.00           H  
ATOM   2489  HB3 LYS A 179      13.738 114.193  66.228  1.00  0.00           H  
ATOM   2490  HG2 LYS A 179      11.748 113.420  65.019  1.00  0.00           H  
ATOM   2491  HG3 LYS A 179      12.655 113.421  63.487  1.00  0.00           H  
ATOM   2492  HD2 LYS A 179      12.957 115.853  63.637  1.00  0.00           H  
ATOM   2493  HD3 LYS A 179      12.126 115.878  65.212  1.00  0.00           H  
ATOM   2494  HE2 LYS A 179      10.065 115.040  64.148  1.00  0.00           H  
ATOM   2495  HE3 LYS A 179      10.891 114.985  62.573  1.00  0.00           H  
ATOM   2496  HZ1 LYS A 179      10.422 117.398  64.177  1.00  0.00           H  
ATOM   2497  HZ2 LYS A 179      11.181 117.344  62.714  1.00  0.00           H  
ATOM   2498  HZ3 LYS A 179       9.582 116.957  62.828  1.00  0.00           H  
ATOM   2499  N   SER A 180      16.316 111.015  66.041  1.00138.14           N  
ATOM   2500  CA  SER A 180      17.658 110.776  66.588  1.00139.09           C  
ATOM   2501  C   SER A 180      18.693 110.543  65.485  1.00138.22           C  
ATOM   2502  O   SER A 180      18.376 109.904  64.480  1.00133.83           O  
ATOM   2503  CB  SER A 180      17.649 109.576  67.533  1.00143.32           C  
ATOM   2504  OG  SER A 180      17.268 109.940  68.851  1.00156.38           O  
ATOM   2505  H   SER A 180      15.814 110.226  65.658  1.00138.14           H  
ATOM   2506  HA  SER A 180      17.940 111.674  67.138  1.00139.09           H  
ATOM   2507  HB2 SER A 180      18.649 109.144  67.563  1.00143.32           H  
ATOM   2508  HB3 SER A 180      16.944 108.835  67.155  1.00143.32           H  
ATOM   2509  HG  SER A 180      16.382 110.307  68.806  1.00156.38           H  
ATOM   2510  N   GLU A 181      19.941 111.042  65.691  1.00135.70           N  
ATOM   2511  CA  GLU A 181      21.081 110.864  64.777  1.00133.31           C  
ATOM   2512  C   GLU A 181      21.479 109.373  64.781  1.00133.47           C  
ATOM   2513  O   GLU A 181      22.031 108.882  63.790  1.00130.53           O  
ATOM   2514  CB  GLU A 181      22.254 111.807  65.155  1.00138.53           C  
ATOM   2515  CG  GLU A 181      23.668 111.240  65.036  1.00148.30           C  
ATOM   2516  CD  GLU A 181      24.489 111.525  63.794  1.00165.29           C  
ATOM   2517  OE1 GLU A 181      23.936 112.053  62.801  1.00161.99           O  
ATOM   2518  OE2 GLU A 181      25.699 111.202  63.815  1.00155.98           O1-
ATOM   2519  H   GLU A 181      20.098 111.575  66.535  1.00135.70           H  
ATOM   2520  HA  GLU A 181      20.801 111.142  63.761  1.00133.31           H  
ATOM   2521  HB2 GLU A 181      22.109 112.113  66.191  1.00138.53           H  
ATOM   2522  HB3 GLU A 181      22.195 112.681  64.506  1.00138.53           H  
ATOM   2523  HG2 GLU A 181      23.582 110.156  65.116  1.00148.30           H  
ATOM   2524  HG3 GLU A 181      24.235 111.623  65.884  1.00148.30           H  
ATOM   2525  N   PHE A 182      21.141 108.652  65.882  1.00129.64           N  
ATOM   2526  CA  PHE A 182      21.344 107.211  66.022  1.00127.12           C  
ATOM   2527  C   PHE A 182      20.560 106.471  64.919  1.00125.93           C  
ATOM   2528  O   PHE A 182      21.085 105.519  64.335  1.00123.00           O  
ATOM   2529  CB  PHE A 182      20.917 106.721  67.425  1.00131.11           C  
ATOM   2530  CG  PHE A 182      20.843 105.214  67.533  1.00130.64           C  
ATOM   2531  CD1 PHE A 182      21.989 104.459  67.751  1.00134.12           C  
ATOM   2532  CD2 PHE A 182      19.635 104.546  67.355  1.00130.06           C  
ATOM   2533  CE1 PHE A 182      21.928 103.065  67.796  1.00133.23           C  
ATOM   2534  CE2 PHE A 182      19.576 103.152  67.400  1.00131.16           C  
ATOM   2535  CZ  PHE A 182      20.721 102.422  67.632  1.00129.98           C  
ATOM   2536  H   PHE A 182      20.721 109.145  66.657  1.00129.64           H  
ATOM   2537  HA  PHE A 182      22.406 106.994  65.911  1.00127.12           H  
ATOM   2538  HB2 PHE A 182      19.934 107.133  67.651  1.00131.11           H  
ATOM   2539  HB3 PHE A 182      21.641 107.085  68.154  1.00131.11           H  
ATOM   2540  HD1 PHE A 182      22.938 104.956  67.887  1.00134.12           H  
ATOM   2541  HD2 PHE A 182      18.733 105.113  67.180  1.00130.06           H  
ATOM   2542  HE1 PHE A 182      22.828 102.490  67.960  1.00133.23           H  
ATOM   2543  HE2 PHE A 182      18.633 102.646  67.253  1.00131.16           H  
ATOM   2544  HZ  PHE A 182      20.672 101.344  67.685  1.00129.98           H  
ATOM   2545  N   GLY A 183      19.324 106.927  64.667  1.00120.94           N  
ATOM   2546  CA  GLY A 183      18.419 106.396  63.651  1.00116.63           C  
ATOM   2547  C   GLY A 183      18.971 106.511  62.247  1.00117.02           C  
ATOM   2548  O   GLY A 183      18.765 105.610  61.431  1.00113.95           O  
ATOM   2549  H   GLY A 183      18.992 107.701  65.225  1.00120.94           H  
ATOM   2550  HA2 GLY A 183      17.480 106.947  63.701  1.00116.63           H  
ATOM   2551  HA3 GLY A 183      18.235 105.343  63.866  1.00116.63           H  
ATOM   2552  N   LEU A 184      19.696 107.621  61.969  1.00113.95           N  
ATOM   2553  CA  LEU A 184      20.359 107.902  60.691  1.00111.87           C  
ATOM   2554  C   LEU A 184      21.494 106.898  60.455  1.00113.18           C  
ATOM   2555  O   LEU A 184      21.522 106.248  59.410  1.00110.13           O  
ATOM   2556  CB  LEU A 184      20.910 109.347  60.662  1.00114.87           C  
ATOM   2557  CG  LEU A 184      19.952 110.483  60.260  1.00120.28           C  
ATOM   2558  CD1 LEU A 184      19.068 110.918  61.420  1.00122.41           C  
ATOM   2559  CD2 LEU A 184      20.729 111.700  59.803  1.00125.44           C  
ATOM   2560  H   LEU A 184      19.787 108.311  62.701  1.00113.95           H  
ATOM   2561  HA  LEU A 184      19.623 107.802  59.893  1.00111.87           H  
ATOM   2562  HB2 LEU A 184      21.742 109.362  59.958  1.00114.87           H  
ATOM   2563  HB3 LEU A 184      21.277 109.573  61.663  1.00114.87           H  
ATOM   2564  HG  LEU A 184      19.332 110.090  59.454  1.00120.28           H  
ATOM   2565 HD11 LEU A 184      18.500 110.062  61.785  1.00122.41           H  
ATOM   2566 HD12 LEU A 184      19.691 111.310  62.224  1.00122.41           H  
ATOM   2567 HD13 LEU A 184      18.380 111.693  61.082  1.00122.41           H  
ATOM   2568 HD21 LEU A 184      21.339 112.072  60.626  1.00125.44           H  
ATOM   2569 HD22 LEU A 184      21.374 111.427  58.968  1.00125.44           H  
ATOM   2570 HD23 LEU A 184      20.034 112.477  59.486  1.00125.44           H  
ATOM   2571  N   VAL A 185      22.406 106.755  61.444  1.00110.91           N  
ATOM   2572  CA  VAL A 185      23.557 105.846  61.405  1.00109.90           C  
ATOM   2573  C   VAL A 185      23.062 104.388  61.427  1.00110.25           C  
ATOM   2574  O   VAL A 185      23.611 103.570  60.692  1.00108.26           O  
ATOM   2575  CB  VAL A 185      24.587 106.134  62.534  1.00117.61           C  
ATOM   2576  CG1 VAL A 185      25.839 105.273  62.379  1.00117.66           C  
ATOM   2577  CG2 VAL A 185      24.972 107.611  62.565  1.00120.26           C  
ATOM   2578  H   VAL A 185      22.285 107.318  62.274  1.00110.91           H  
ATOM   2579  HA  VAL A 185      24.096 106.019  60.473  1.00109.90           H  
ATOM   2580  HB  VAL A 185      24.108 105.878  63.479  1.00117.61           H  
ATOM   2581 HG11 VAL A 185      25.558 104.220  62.381  1.00117.66           H  
ATOM   2582 HG12 VAL A 185      26.333 105.516  61.438  1.00117.66           H  
ATOM   2583 HG13 VAL A 185      26.520 105.469  63.207  1.00117.66           H  
ATOM   2584 HG21 VAL A 185      25.453 107.881  61.625  1.00120.26           H  
ATOM   2585 HG22 VAL A 185      24.076 108.217  62.702  1.00120.26           H  
ATOM   2586 HG23 VAL A 185      25.661 107.790  63.390  1.00120.26           H  
ATOM   2587  N   TRP A 186      22.009 104.073  62.220  1.00106.17           N  
ATOM   2588  CA  TRP A 186      21.440 102.722  62.267  1.00103.51           C  
ATOM   2589  C   TRP A 186      20.866 102.343  60.895  1.00105.11           C  
ATOM   2590  O   TRP A 186      21.059 101.220  60.438  1.00103.43           O  
ATOM   2591  CB  TRP A 186      20.369 102.573  63.363  1.00103.00           C  
ATOM   2592  CG  TRP A 186      19.848 101.171  63.485  1.00102.03           C  
ATOM   2593  CD1 TRP A 186      18.725 100.698  62.909  1.00102.54           C  
ATOM   2594  CD2 TRP A 186      20.518 100.056  64.089  1.00102.72           C  
ATOM   2595  NE1 TRP A 186      18.633  99.343  63.129  1.00101.21           N  
ATOM   2596  CE2 TRP A 186      19.706  98.904  63.862  1.00104.62           C  
ATOM   2597  CE3 TRP A 186      21.734  99.906  64.783  1.00106.33           C  
ATOM   2598  CZ2 TRP A 186      20.054  97.650  64.345  1.00104.34           C  
ATOM   2599  CZ3 TRP A 186      22.079  98.652  65.262  1.00108.15           C  
ATOM   2600  CH2 TRP A 186      21.240  97.543  65.067  1.00106.79           C  
ATOM   2601  H   TRP A 186      21.602 104.794  62.799  1.00106.17           H  
ATOM   2602  HA  TRP A 186      22.249 102.037  62.521  1.00103.51           H  
ATOM   2603  HB2 TRP A 186      19.535 103.234  63.127  1.00103.00           H  
ATOM   2604  HB3 TRP A 186      20.806 102.866  64.318  1.00103.00           H  
ATOM   2605  HD1 TRP A 186      18.047 101.299  62.325  1.00102.54           H  
ATOM   2606  HE1 TRP A 186      17.937  98.736  62.705  1.00101.21           H  
ATOM   2607  HE3 TRP A 186      22.386 100.753  64.939  1.00106.33           H  
ATOM   2608  HZ2 TRP A 186      19.416  96.802  64.175  1.00104.34           H  
ATOM   2609  HZ3 TRP A 186      23.010  98.526  65.795  1.00108.15           H  
ATOM   2610  HH2 TRP A 186      21.540  96.580  65.455  1.00106.79           H  
ATOM   2611  N   HIS A 187      20.223 103.293  60.201  1.00101.59           N  
ATOM   2612  CA  HIS A 187      19.677 103.053  58.855  1.00 99.11           C  
ATOM   2613  C   HIS A 187      20.778 102.699  57.853  1.00100.78           C  
ATOM   2614  O   HIS A 187      20.619 101.773  57.059  1.00 98.24           O  
ATOM   2615  CB  HIS A 187      18.892 104.271  58.334  1.00100.80           C  
ATOM   2616  CG  HIS A 187      17.401 104.073  58.355  1.00103.31           C  
ATOM   2617  ND1 HIS A 187      16.561 104.415  59.384  1.00106.91           N  
ATOM   2618  CD2 HIS A 187      16.632 103.512  57.369  1.00102.96           C  
ATOM   2619  CE1 HIS A 187      15.310 104.066  59.030  1.00105.05           C  
ATOM   2620  NE2 HIS A 187      15.303 103.513  57.805  1.00102.95           N  
ATOM   2621  H   HIS A 187      20.138 104.218  60.622  1.00101.59           H  
ATOM   2622  HA  HIS A 187      19.002 102.197  58.903  1.00 99.11           H  
ATOM   2623  HB2 HIS A 187      19.175 104.472  57.299  1.00100.80           H  
ATOM   2624  HB3 HIS A 187      19.147 105.162  58.905  1.00100.80           H  
ATOM   2625  HD1 HIS A 187      16.857 104.745  60.294  1.00106.91           H  
ATOM   2626  HD2 HIS A 187      16.991 103.122  56.426  1.00102.96           H  
ATOM   2627  HE1 HIS A 187      14.436 104.169  59.661  1.00105.05           H  
ATOM   2628  N   GLU A 188      21.918 103.386  57.920  1.00 98.66           N  
ATOM   2629  CA  GLU A 188      23.071 103.082  57.069  1.00 97.86           C  
ATOM   2630  C   GLU A 188      23.691 101.726  57.423  1.00 99.64           C  
ATOM   2631  O   GLU A 188      24.098 100.995  56.519  1.00 97.91           O  
ATOM   2632  CB  GLU A 188      24.115 104.204  57.160  1.00102.26           C  
ATOM   2633  CG  GLU A 188      23.709 105.431  56.325  1.00117.03           C  
ATOM   2634  CD  GLU A 188      24.797 106.521  56.279  1.00153.97           C  
ATOM   2635  OE1 GLU A 188      25.329 106.767  55.173  1.00154.13           O  
ATOM   2636  OE2 GLU A 188      25.067 107.153  57.328  1.00155.03           O1-
ATOM   2637  H   GLU A 188      22.007 104.113  58.623  1.00 98.66           H  
ATOM   2638  HA  GLU A 188      22.742 103.009  56.032  1.00 97.86           H  
ATOM   2639  HB2 GLU A 188      25.065 103.814  56.794  1.00102.26           H  
ATOM   2640  HB3 GLU A 188      24.223 104.505  58.202  1.00102.26           H  
ATOM   2641  HG2 GLU A 188      22.790 105.854  56.737  1.00117.03           H  
ATOM   2642  HG3 GLU A 188      23.486 105.098  55.308  1.00117.03           H  
ATOM   2643  N   ILE A 189      23.642 101.308  58.718  1.00 95.91           N  
ATOM   2644  CA  ILE A 189      24.168 100.016  59.190  1.00 95.07           C  
ATOM   2645  C   ILE A 189      23.254  98.940  58.596  1.00 95.34           C  
ATOM   2646  O   ILE A 189      23.722  98.098  57.840  1.00 92.81           O  
ATOM   2647  CB  ILE A 189      24.256  99.946  60.750  1.00100.58           C  
ATOM   2648  CG1 ILE A 189      25.401 100.836  61.279  1.00104.04           C  
ATOM   2649  CG2 ILE A 189      24.424  98.492  61.251  1.00100.41           C  
ATOM   2650  CD1 ILE A 189      25.249 101.301  62.714  1.00110.09           C  
ATOM   2651  H   ILE A 189      23.218 101.923  59.398  1.00 95.91           H  
ATOM   2652  HA  ILE A 189      25.193  99.900  58.838  1.00 95.07           H  
ATOM   2653  HB  ILE A 189      23.312 100.325  61.143  1.00100.58           H  
ATOM   2654 HG12 ILE A 189      25.462 101.719  60.643  1.00104.04           H  
ATOM   2655 HG13 ILE A 189      26.330 100.270  61.205  1.00104.04           H  
ATOM   2656 HG21 ILE A 189      23.593  97.885  60.892  1.00100.41           H  
ATOM   2657 HG22 ILE A 189      25.362  98.084  60.874  1.00100.41           H  
ATOM   2658 HG23 ILE A 189      24.436  98.482  62.341  1.00100.41           H  
ATOM   2659 HD11 ILE A 189      24.326 101.871  62.815  1.00110.09           H  
ATOM   2660 HD12 ILE A 189      25.216 100.435  63.375  1.00110.09           H  
ATOM   2661 HD13 ILE A 189      26.097 101.931  62.983  1.00110.09           H  
ATOM   2662  N   VAL A 190      21.936  99.033  58.822  1.00 90.89           N  
ATOM   2663  CA  VAL A 190      20.915  98.117  58.281  1.00 88.06           C  
ATOM   2664  C   VAL A 190      21.032  97.980  56.769  1.00 89.84           C  
ATOM   2665  O   VAL A 190      21.088  96.857  56.267  1.00 88.08           O  
ATOM   2666  CB  VAL A 190      19.495  98.589  58.663  1.00 91.96           C  
ATOM   2667  CG1 VAL A 190      18.380  97.859  57.897  1.00 89.63           C  
ATOM   2668  CG2 VAL A 190      19.260  98.356  60.155  1.00 93.91           C  
ATOM   2669  H   VAL A 190      21.617  99.808  59.400  1.00 90.89           H  
ATOM   2670  HA  VAL A 190      21.073  97.125  58.704  1.00 88.06           H  
ATOM   2671  HB  VAL A 190      19.400  99.655  58.459  1.00 91.96           H  
ATOM   2672 HG11 VAL A 190      18.358  98.197  56.861  1.00 89.63           H  
ATOM   2673 HG12 VAL A 190      18.547  96.784  57.918  1.00 89.63           H  
ATOM   2674 HG13 VAL A 190      17.411  98.076  58.345  1.00 89.63           H  
ATOM   2675 HG21 VAL A 190      19.317  97.295  60.392  1.00 93.91           H  
ATOM   2676 HG22 VAL A 190      20.009  98.885  60.741  1.00 93.91           H  
ATOM   2677 HG23 VAL A 190      18.276  98.734  60.432  1.00 93.91           H  
ATOM   2678  N   ASN A 191      21.160  99.092  56.043  1.00 86.77           N  
ATOM   2679  CA  ASN A 191      21.281  99.071  54.589  1.00 85.45           C  
ATOM   2680  C   ASN A 191      22.566  98.366  54.135  1.00 90.60           C  
ATOM   2681  O   ASN A 191      22.508  97.586  53.182  1.00 89.29           O  
ATOM   2682  CB  ASN A 191      21.158 100.506  54.041  1.00 87.21           C  
ATOM   2683  CG  ASN A 191      19.718 100.994  54.045  1.00111.04           C  
ATOM   2684  OD1 ASN A 191      18.848 100.447  54.701  1.00106.60           O  
ATOM   2685  ND2 ASN A 191      19.374 101.920  53.183  1.00102.12           N  
ATOM   2686  H   ASN A 191      21.083  99.993  56.508  1.00 86.77           H  
ATOM   2687  HA  ASN A 191      20.453  98.483  54.189  1.00 85.45           H  
ATOM   2688  HB2 ASN A 191      21.513 100.520  53.012  1.00 87.21           H  
ATOM   2689  HB3 ASN A 191      21.773 101.191  54.625  1.00 87.21           H  
ATOM   2690 HD21 ASN A 191      20.049 102.370  52.584  1.00102.12           H  
ATOM   2691 HD22 ASN A 191      18.375 102.005  53.034  1.00102.12           H  
ATOM   2692  N   TYR A 192      23.676  98.543  54.859  1.00 89.12           N  
ATOM   2693  CA  TYR A 192      24.937  97.836  54.632  1.00 89.85           C  
ATOM   2694  C   TYR A 192      24.817  96.328  54.899  1.00 89.84           C  
ATOM   2695  O   TYR A 192      25.122  95.535  54.006  1.00 88.01           O  
ATOM   2696  CB  TYR A 192      26.028  98.462  55.511  1.00 95.74           C  
ATOM   2697  CG  TYR A 192      27.437  98.080  55.098  1.00101.09           C  
ATOM   2698  CD1 TYR A 192      28.180  98.895  54.245  1.00104.51           C  
ATOM   2699  CD2 TYR A 192      28.047  96.932  55.599  1.00103.25           C  
ATOM   2700  CE1 TYR A 192      29.484  98.557  53.874  1.00107.95           C  
ATOM   2701  CE2 TYR A 192      29.347  96.580  55.231  1.00106.01           C  
ATOM   2702  CZ  TYR A 192      30.064  97.397  54.369  1.00116.06           C  
ATOM   2703  OH  TYR A 192      31.345  97.049  54.006  1.00118.57           O  
ATOM   2704  H   TYR A 192      23.643  99.197  55.638  1.00 89.12           H  
ATOM   2705  HA  TYR A 192      25.224  97.966  53.589  1.00 89.85           H  
ATOM   2706  HB2 TYR A 192      25.878  98.140  56.541  1.00 95.74           H  
ATOM   2707  HB3 TYR A 192      25.940  99.547  55.453  1.00 95.74           H  
ATOM   2708  HD1 TYR A 192      27.739  99.804  53.864  1.00104.51           H  
ATOM   2709  HD2 TYR A 192      27.503  96.301  56.286  1.00103.25           H  
ATOM   2710  HE1 TYR A 192      30.039  99.197  53.204  1.00107.95           H  
ATOM   2711  HE2 TYR A 192      29.793  95.675  55.616  1.00106.01           H  
ATOM   2712  HH  TYR A 192      31.636  96.244  54.434  1.00118.57           H  
ATOM   2713  N   ILE A 193      24.269  95.929  56.060  1.00 85.17           N  
ATOM   2714  CA  ILE A 193      24.013  94.518  56.403  1.00 83.66           C  
ATOM   2715  C   ILE A 193      23.149  93.867  55.297  1.00 85.78           C  
ATOM   2716  O   ILE A 193      23.474  92.791  54.796  1.00 84.86           O  
ATOM   2717  CB  ILE A 193      23.321  94.371  57.789  1.00 87.63           C  
ATOM   2718  CG1 ILE A 193      24.055  95.001  59.000  1.00 90.94           C  
ATOM   2719  CG2 ILE A 193      23.062  92.887  58.107  1.00 87.13           C  
ATOM   2720  CD1 ILE A 193      25.477  94.530  59.318  1.00 96.18           C  
ATOM   2721  H   ILE A 193      24.004  96.649  56.728  1.00 85.17           H  
ATOM   2722  HA  ILE A 193      24.978  94.011  56.460  1.00 83.66           H  
ATOM   2723  HB  ILE A 193      22.348  94.861  57.728  1.00 87.63           H  
ATOM   2724 HG12 ILE A 193      23.444  94.844  59.890  1.00 90.94           H  
ATOM   2725 HG13 ILE A 193      24.109  96.068  58.867  1.00 90.94           H  
ATOM   2726 HG21 ILE A 193      22.321  92.481  57.420  1.00 87.13           H  
ATOM   2727 HG22 ILE A 193      23.983  92.310  58.016  1.00 87.13           H  
ATOM   2728 HG23 ILE A 193      22.671  92.780  59.119  1.00 87.13           H  
ATOM   2729 HD11 ILE A 193      25.466  93.466  59.553  1.00 96.18           H  
ATOM   2730 HD12 ILE A 193      26.138  94.708  58.470  1.00 96.18           H  
ATOM   2731 HD13 ILE A 193      25.836  95.089  60.182  1.00 96.18           H  
ATOM   2732  N   CYS A 194      22.106  94.564  54.830  1.00 80.66           N  
ATOM   2733  CA  CYS A 194      21.196  94.096  53.782  1.00 78.51           C  
ATOM   2734  C   CYS A 194      21.852  93.964  52.395  1.00 82.18           C  
ATOM   2735  O   CYS A 194      21.534  93.027  51.657  1.00 81.37           O  
ATOM   2736  CB  CYS A 194      20.000  95.049  53.713  1.00 78.75           C  
ATOM   2737  SG  CYS A 194      18.957  94.885  55.187  1.00 83.77           S  
ATOM   2738  H   CYS A 194      21.891  95.449  55.279  1.00 80.66           H  
ATOM   2739  HA  CYS A 194      20.825  93.105  54.045  1.00 78.51           H  
ATOM   2740  HB2 CYS A 194      19.407  94.785  52.845  1.00 78.75           H  
ATOM   2741  HB3 CYS A 194      20.341  96.080  53.613  1.00 78.75           H  
ATOM   2742  HG  CYS A 194      19.785  95.536  56.021  1.00 83.77           H  
ATOM   2743  N   GLN A 195      22.782  94.856  52.026  1.00 79.71           N  
ATOM   2744  CA  GLN A 195      23.554  94.678  50.790  1.00 79.06           C  
ATOM   2745  C   GLN A 195      24.444  93.437  50.883  1.00 83.54           C  
ATOM   2746  O   GLN A 195      24.418  92.615  49.969  1.00 83.22           O  
ATOM   2747  CB  GLN A 195      24.414  95.906  50.442  1.00 81.50           C  
ATOM   2748  CG  GLN A 195      23.666  97.189  50.054  1.00 85.87           C  
ATOM   2749  CD  GLN A 195      22.437  96.967  49.180  1.00 96.80           C  
ATOM   2750  NE2 GLN A 195      21.251  96.950  49.750  1.00 90.09           N  
ATOM   2751  OE1 GLN A 195      22.516  96.847  47.969  1.00 86.95           O  
ATOM   2752  H   GLN A 195      23.033  95.602  52.668  1.00 79.71           H  
ATOM   2753  HA  GLN A 195      22.862  94.493  49.967  1.00 79.06           H  
ATOM   2754  HB2 GLN A 195      25.037  95.636  49.590  1.00 81.50           H  
ATOM   2755  HB3 GLN A 195      25.083  96.129  51.275  1.00 81.50           H  
ATOM   2756  HG2 GLN A 195      24.362  97.830  49.517  1.00 85.87           H  
ATOM   2757  HG3 GLN A 195      23.372  97.726  50.949  1.00 85.87           H  
ATOM   2758 HE21 GLN A 195      20.441  96.853  49.170  1.00 90.09           H  
ATOM   2759 HE22 GLN A 195      21.195  97.043  50.754  1.00 90.09           H  
ATOM   2760  N   VAL A 196      25.149  93.248  52.003  1.00 80.74           N  
ATOM   2761  CA  VAL A 196      25.990  92.062  52.236  1.00 81.19           C  
ATOM   2762  C   VAL A 196      25.171  90.768  52.138  1.00 83.65           C  
ATOM   2763  O   VAL A 196      25.634  89.814  51.516  1.00 83.61           O  
ATOM   2764  CB  VAL A 196      26.734  92.187  53.584  1.00 87.30           C  
ATOM   2765  CG1 VAL A 196      27.508  90.918  53.959  1.00 87.90           C  
ATOM   2766  CG2 VAL A 196      27.753  93.335  53.539  1.00 88.84           C  
ATOM   2767  H   VAL A 196      25.100  93.954  52.734  1.00 80.74           H  
ATOM   2768  HA  VAL A 196      26.740  92.012  51.446  1.00 81.19           H  
ATOM   2769  HB  VAL A 196      26.017  92.392  54.377  1.00 87.30           H  
ATOM   2770 HG11 VAL A 196      26.812  90.102  54.149  1.00 87.90           H  
ATOM   2771 HG12 VAL A 196      28.184  90.638  53.151  1.00 87.90           H  
ATOM   2772 HG13 VAL A 196      28.083  91.087  54.869  1.00 87.90           H  
ATOM   2773 HG21 VAL A 196      28.505  93.140  52.774  1.00 88.84           H  
ATOM   2774 HG22 VAL A 196      27.259  94.279  53.314  1.00 88.84           H  
ATOM   2775 HG23 VAL A 196      28.243  93.434  54.507  1.00 88.84           H  
ATOM   2776  N   ILE A 197      23.914  90.760  52.604  1.00 78.67           N  
ATOM   2777  CA  ILE A 197      23.043  89.578  52.527  1.00 76.90           C  
ATOM   2778  C   ILE A 197      22.748  89.276  51.040  1.00 78.11           C  
ATOM   2779  O   ILE A 197      22.898  88.129  50.614  1.00 77.89           O  
ATOM   2780  CB  ILE A 197      21.769  89.739  53.380  1.00 79.88           C  
ATOM   2781  CG1 ILE A 197      22.145  89.704  54.881  1.00 81.86           C  
ATOM   2782  CG2 ILE A 197      20.744  88.626  53.062  1.00 79.73           C  
ATOM   2783  CD1 ILE A 197      21.125  90.411  55.778  1.00 89.98           C  
ATOM   2784  H   ILE A 197      23.599  91.566  53.135  1.00 78.67           H  
ATOM   2785  HA  ILE A 197      23.594  88.719  52.912  1.00 76.90           H  
ATOM   2786  HB  ILE A 197      21.317  90.704  53.143  1.00 79.88           H  
ATOM   2787 HG12 ILE A 197      23.107  90.191  55.042  1.00 81.86           H  
ATOM   2788 HG13 ILE A 197      22.250  88.668  55.205  1.00 81.86           H  
ATOM   2789 HG21 ILE A 197      20.462  88.659  52.008  1.00 79.73           H  
ATOM   2790 HG22 ILE A 197      21.146  87.631  53.290  1.00 79.73           H  
ATOM   2791 HG23 ILE A 197      19.841  88.775  53.652  1.00 79.73           H  
ATOM   2792 HD11 ILE A 197      21.108  91.475  55.554  1.00 89.98           H  
ATOM   2793 HD12 ILE A 197      20.135  90.005  55.616  1.00 89.98           H  
ATOM   2794 HD13 ILE A 197      21.401  90.270  56.822  1.00 89.98           H  
ATOM   2795  N   PHE A 198      22.368  90.289  50.235  1.00 72.23           N  
ATOM   2796  CA  PHE A 198      22.116  90.053  48.811  1.00 70.61           C  
ATOM   2797  C   PHE A 198      23.373  89.558  48.092  1.00 76.05           C  
ATOM   2798  O   PHE A 198      23.304  88.583  47.354  1.00 75.71           O  
ATOM   2799  CB  PHE A 198      21.583  91.299  48.086  1.00 71.37           C  
ATOM   2800  CG  PHE A 198      21.687  91.173  46.567  1.00 72.00           C  
ATOM   2801  CD1 PHE A 198      20.767  90.422  45.842  1.00 73.89           C  
ATOM   2802  CD2 PHE A 198      22.766  91.734  45.884  1.00 74.41           C  
ATOM   2803  CE1 PHE A 198      20.898  90.270  44.456  1.00 74.80           C  
ATOM   2804  CE2 PHE A 198      22.908  91.561  44.502  1.00 77.21           C  
ATOM   2805  CZ  PHE A 198      21.966  90.841  43.794  1.00 74.51           C  
ATOM   2806  H   PHE A 198      22.298  91.227  50.614  1.00 72.23           H  
ATOM   2807  HA  PHE A 198      21.348  89.280  48.778  1.00 70.61           H  
ATOM   2808  HB2 PHE A 198      22.156  92.172  48.404  1.00 71.37           H  
ATOM   2809  HB3 PHE A 198      20.543  91.460  48.369  1.00 71.37           H  
ATOM   2810  HD1 PHE A 198      19.942  89.950  46.355  1.00 73.89           H  
ATOM   2811  HD2 PHE A 198      23.501  92.309  46.428  1.00 74.41           H  
ATOM   2812  HE1 PHE A 198      20.162  89.705  43.904  1.00 74.80           H  
ATOM   2813  HE2 PHE A 198      23.755  91.991  43.989  1.00 77.21           H  
ATOM   2814  HZ  PHE A 198      22.089  90.704  42.729  1.00 74.51           H  
ATOM   2815  N   TRP A 199      24.516  90.211  48.322  1.00 73.29           N  
ATOM   2816  CA  TRP A 199      25.751  89.951  47.583  1.00 73.82           C  
ATOM   2817  C   TRP A 199      26.382  88.596  47.927  1.00 77.37           C  
ATOM   2818  O   TRP A 199      26.873  87.923  47.021  1.00 76.82           O  
ATOM   2819  CB  TRP A 199      26.710  91.138  47.762  1.00 74.48           C  
ATOM   2820  CG  TRP A 199      26.321  92.338  46.946  1.00 75.64           C  
ATOM   2821  CD1 TRP A 199      25.912  93.548  47.402  1.00 78.73           C  
ATOM   2822  CD2 TRP A 199      26.288  92.441  45.492  1.00 75.72           C  
ATOM   2823  NE1 TRP A 199      25.564  94.373  46.342  1.00 78.50           N  
ATOM   2824  CE2 TRP A 199      25.806  93.735  45.152  1.00 79.94           C  
ATOM   2825  CE3 TRP A 199      26.611  91.581  44.422  1.00 77.17           C  
ATOM   2826  CZ2 TRP A 199      25.660  94.188  43.830  1.00 79.56           C  
ATOM   2827  CZ3 TRP A 199      26.460  92.016  43.092  1.00 79.09           C  
ATOM   2828  CH2 TRP A 199      25.985  93.309  42.817  1.00 80.03           C  
ATOM   2829  H   TRP A 199      24.500  91.001  48.960  1.00 73.29           H  
ATOM   2830  HA  TRP A 199      25.500  89.896  46.524  1.00 73.82           H  
ATOM   2831  HB2 TRP A 199      27.705  90.832  47.437  1.00 74.48           H  
ATOM   2832  HB3 TRP A 199      26.773  91.408  48.818  1.00 74.48           H  
ATOM   2833  HD1 TRP A 199      25.847  93.810  48.447  1.00 78.73           H  
ATOM   2834  HE1 TRP A 199      25.195  95.308  46.441  1.00 78.50           H  
ATOM   2835  HE3 TRP A 199      26.983  90.590  44.632  1.00 77.17           H  
ATOM   2836  HZ2 TRP A 199      25.307  95.186  43.615  1.00 79.56           H  
ATOM   2837  HZ3 TRP A 199      26.701  91.354  42.273  1.00 79.09           H  
ATOM   2838  HH2 TRP A 199      25.892  93.631  41.789  1.00 80.03           H  
ATOM   2839  N   ILE A 200      26.230  88.111  49.166  1.00 75.03           N  
ATOM   2840  CA  ILE A 200      26.583  86.731  49.539  1.00 76.43           C  
ATOM   2841  C   ILE A 200      25.650  85.724  48.852  1.00 79.63           C  
ATOM   2842  O   ILE A 200      26.131  84.771  48.240  1.00 79.24           O  
ATOM   2843  CB  ILE A 200      26.604  86.576  51.080  1.00 80.99           C  
ATOM   2844  CG1 ILE A 200      27.822  87.340  51.654  1.00 83.62           C  
ATOM   2845  CG2 ILE A 200      26.654  85.096  51.509  1.00 82.17           C  
ATOM   2846  CD1 ILE A 200      27.863  87.403  53.186  1.00 94.84           C  
ATOM   2847  H   ILE A 200      25.824  88.714  49.876  1.00 75.03           H  
ATOM   2848  HA  ILE A 200      27.587  86.518  49.168  1.00 76.43           H  
ATOM   2849  HB  ILE A 200      25.688  87.011  51.486  1.00 80.99           H  
ATOM   2850 HG12 ILE A 200      27.812  88.365  51.286  1.00 83.62           H  
ATOM   2851 HG13 ILE A 200      28.742  86.874  51.299  1.00 83.62           H  
ATOM   2852 HG21 ILE A 200      25.759  84.572  51.177  1.00 82.17           H  
ATOM   2853 HG22 ILE A 200      27.535  84.609  51.087  1.00 82.17           H  
ATOM   2854 HG23 ILE A 200      26.679  85.011  52.594  1.00 82.17           H  
ATOM   2855 HD11 ILE A 200      26.905  87.758  53.568  1.00 94.84           H  
ATOM   2856 HD12 ILE A 200      28.083  86.422  53.606  1.00 94.84           H  
ATOM   2857 HD13 ILE A 200      28.650  88.091  53.496  1.00 94.84           H  
ATOM   2858  N   ASN A 201      24.332  85.954  48.864  1.00 75.13           N  
ATOM   2859  CA  ASN A 201      23.373  85.039  48.232  1.00 73.67           C  
ATOM   2860  C   ASN A 201      23.462  85.049  46.696  1.00 77.94           C  
ATOM   2861  O   ASN A 201      23.359  83.992  46.077  1.00 78.43           O  
ATOM   2862  CB  ASN A 201      21.959  85.327  48.757  1.00 70.48           C  
ATOM   2863  CG  ASN A 201      21.782  84.762  50.154  1.00 81.85           C  
ATOM   2864  OD1 ASN A 201      21.581  83.575  50.336  1.00 77.77           O  
ATOM   2865  ND2 ASN A 201      21.975  85.544  51.184  1.00 67.66           N  
ATOM   2866  H   ASN A 201      23.985  86.778  49.340  1.00 75.13           H  
ATOM   2867  HA  ASN A 201      23.625  84.021  48.529  1.00 73.67           H  
ATOM   2868  HB2 ASN A 201      21.228  84.834  48.115  1.00 70.48           H  
ATOM   2869  HB3 ASN A 201      21.759  86.398  48.748  1.00 70.48           H  
ATOM   2870 HD21 ASN A 201      22.238  86.511  51.049  1.00 67.66           H  
ATOM   2871 HD22 ASN A 201      21.947  85.116  52.107  1.00 67.66           H  
ATOM   2872  N   PHE A 202      23.794  86.190  46.089  1.00 74.33           N  
ATOM   2873  CA  PHE A 202      24.126  86.312  44.671  1.00 74.06           C  
ATOM   2874  C   PHE A 202      25.369  85.481  44.320  1.00 77.85           C  
ATOM   2875  O   PHE A 202      25.325  84.706  43.366  1.00 76.70           O  
ATOM   2876  CB  PHE A 202      24.318  87.799  44.320  1.00 76.43           C  
ATOM   2877  CG  PHE A 202      24.734  88.037  42.885  1.00 79.16           C  
ATOM   2878  CD1 PHE A 202      23.825  87.854  41.848  1.00 82.31           C  
ATOM   2879  CD2 PHE A 202      26.034  88.414  42.566  1.00 83.06           C  
ATOM   2880  CE1 PHE A 202      24.183  88.050  40.505  1.00 84.53           C  
ATOM   2881  CE2 PHE A 202      26.419  88.604  41.231  1.00 87.10           C  
ATOM   2882  CZ  PHE A 202      25.496  88.423  40.191  1.00 84.81           C  
ATOM   2883  H   PHE A 202      23.846  87.029  46.655  1.00 74.33           H  
ATOM   2884  HA  PHE A 202      23.298  85.919  44.081  1.00 74.06           H  
ATOM   2885  HB2 PHE A 202      25.076  88.222  44.980  1.00 76.43           H  
ATOM   2886  HB3 PHE A 202      23.391  88.352  44.491  1.00 76.43           H  
ATOM   2887  HD1 PHE A 202      22.811  87.558  42.073  1.00 82.31           H  
ATOM   2888  HD2 PHE A 202      26.762  88.546  43.353  1.00 83.06           H  
ATOM   2889  HE1 PHE A 202      23.454  87.907  39.720  1.00 84.53           H  
ATOM   2890  HE2 PHE A 202      27.434  88.892  40.998  1.00 87.10           H  
ATOM   2891  HZ  PHE A 202      25.792  88.567  39.161  1.00 84.81           H  
ATOM   2892  N   LEU A 203      26.433  85.530  45.134  1.00 76.07           N  
ATOM   2893  CA  LEU A 203      27.627  84.703  44.920  1.00 77.52           C  
ATOM   2894  C   LEU A 203      27.347  83.203  45.090  1.00 80.54           C  
ATOM   2895  O   LEU A 203      27.773  82.415  44.247  1.00 80.65           O  
ATOM   2896  CB  LEU A 203      28.777  85.166  45.842  1.00 79.30           C  
ATOM   2897  CG  LEU A 203      29.964  85.831  45.122  1.00 86.79           C  
ATOM   2898  CD1 LEU A 203      30.649  84.877  44.137  1.00 87.96           C  
ATOM   2899  CD2 LEU A 203      29.556  87.108  44.386  1.00 89.08           C  
ATOM   2900  H   LEU A 203      26.427  86.182  45.911  1.00 76.07           H  
ATOM   2901  HA  LEU A 203      27.924  84.830  43.881  1.00 77.52           H  
ATOM   2902  HB2 LEU A 203      29.167  84.304  46.387  1.00 79.30           H  
ATOM   2903  HB3 LEU A 203      28.398  85.855  46.597  1.00 79.30           H  
ATOM   2904  HG  LEU A 203      30.697  86.104  45.881  1.00 86.79           H  
ATOM   2905 HD11 LEU A 203      30.929  83.957  44.652  1.00 87.96           H  
ATOM   2906 HD12 LEU A 203      29.994  84.632  43.302  1.00 87.96           H  
ATOM   2907 HD13 LEU A 203      31.552  85.346  43.747  1.00 87.96           H  
ATOM   2908 HD21 LEU A 203      28.870  86.881  43.571  1.00 89.08           H  
ATOM   2909 HD22 LEU A 203      29.068  87.788  45.086  1.00 89.08           H  
ATOM   2910 HD23 LEU A 203      30.443  87.596  43.982  1.00 89.08           H  
ATOM   2911  N   ILE A 204      26.568  82.814  46.107  1.00 75.89           N  
ATOM   2912  CA  ILE A 204      26.102  81.430  46.307  1.00 75.64           C  
ATOM   2913  C   ILE A 204      25.366  80.933  45.057  1.00 80.18           C  
ATOM   2914  O   ILE A 204      25.688  79.861  44.542  1.00 80.74           O  
ATOM   2915  CB  ILE A 204      25.215  81.348  47.576  1.00 78.24           C  
ATOM   2916  CG1 ILE A 204      26.094  81.472  48.842  1.00 79.79           C  
ATOM   2917  CG2 ILE A 204      24.380  80.054  47.635  1.00 78.56           C  
ATOM   2918  CD1 ILE A 204      25.307  81.774  50.126  1.00 82.09           C  
ATOM   2919  H   ILE A 204      26.273  83.525  46.771  1.00 75.89           H  
ATOM   2920  HA  ILE A 204      26.968  80.782  46.445  1.00 75.64           H  
ATOM   2921  HB  ILE A 204      24.516  82.183  47.556  1.00 78.24           H  
ATOM   2922 HG12 ILE A 204      26.815  82.278  48.709  1.00 79.79           H  
ATOM   2923 HG13 ILE A 204      26.659  80.549  48.982  1.00 79.79           H  
ATOM   2924 HG21 ILE A 204      23.698  79.988  46.787  1.00 78.56           H  
ATOM   2925 HG22 ILE A 204      25.035  79.182  47.638  1.00 78.56           H  
ATOM   2926 HG23 ILE A 204      23.761  80.045  48.531  1.00 78.56           H  
ATOM   2927 HD11 ILE A 204      24.720  82.682  49.998  1.00 82.09           H  
ATOM   2928 HD12 ILE A 204      24.641  80.951  50.379  1.00 82.09           H  
ATOM   2929 HD13 ILE A 204      26.006  81.918  50.949  1.00 82.09           H  
ATOM   2930  N   VAL A 205      24.443  81.739  44.525  1.00 75.58           N  
ATOM   2931  CA  VAL A 205      23.681  81.437  43.308  1.00 75.17           C  
ATOM   2932  C   VAL A 205      24.599  81.302  42.084  1.00 82.80           C  
ATOM   2933  O   VAL A 205      24.544  80.272  41.410  1.00 83.46           O  
ATOM   2934  CB  VAL A 205      22.551  82.481  43.139  1.00 77.31           C  
ATOM   2935  CG1 VAL A 205      22.030  82.606  41.700  1.00 77.05           C  
ATOM   2936  CG2 VAL A 205      21.375  82.165  44.089  1.00 76.31           C  
ATOM   2937  H   VAL A 205      24.233  82.606  45.012  1.00 75.58           H  
ATOM   2938  HA  VAL A 205      23.217  80.464  43.431  1.00 75.17           H  
ATOM   2939  HB  VAL A 205      22.945  83.461  43.407  1.00 77.31           H  
ATOM   2940 HG11 VAL A 205      22.869  82.846  41.046  1.00 77.05           H  
ATOM   2941 HG12 VAL A 205      21.573  81.671  41.376  1.00 77.05           H  
ATOM   2942 HG13 VAL A 205      21.292  83.407  41.653  1.00 77.05           H  
ATOM   2943 HG21 VAL A 205      20.921  81.210  43.827  1.00 76.31           H  
ATOM   2944 HG22 VAL A 205      21.725  82.121  45.120  1.00 76.31           H  
ATOM   2945 HG23 VAL A 205      20.629  82.956  44.009  1.00 76.31           H  
ATOM   2946  N   ILE A 206      25.492  82.265  41.824  1.00 81.30           N  
ATOM   2947  CA  ILE A 206      26.423  82.221  40.680  1.00 82.85           C  
ATOM   2948  C   ILE A 206      27.322  80.977  40.741  1.00 88.27           C  
ATOM   2949  O   ILE A 206      27.435  80.260  39.744  1.00 90.37           O  
ATOM   2950  CB  ILE A 206      27.244  83.536  40.607  1.00 87.15           C  
ATOM   2951  CG1 ILE A 206      26.411  84.768  40.170  1.00 86.78           C  
ATOM   2952  CG2 ILE A 206      28.492  83.445  39.705  1.00 90.95           C  
ATOM   2953  CD1 ILE A 206      25.692  84.693  38.806  1.00 93.47           C  
ATOM   2954  H   ILE A 206      25.509  83.079  42.431  1.00 81.30           H  
ATOM   2955  HA  ILE A 206      25.842  82.119  39.765  1.00 82.85           H  
ATOM   2956  HB  ILE A 206      27.614  83.742  41.613  1.00 87.15           H  
ATOM   2957 HG12 ILE A 206      27.094  85.621  40.163  1.00 86.78           H  
ATOM   2958 HG13 ILE A 206      25.651  84.967  40.921  1.00 86.78           H  
ATOM   2959 HG21 ILE A 206      29.185  82.693  40.080  1.00 90.95           H  
ATOM   2960 HG22 ILE A 206      28.216  83.198  38.682  1.00 90.95           H  
ATOM   2961 HG23 ILE A 206      29.017  84.401  39.703  1.00 90.95           H  
ATOM   2962 HD11 ILE A 206      26.423  84.546  38.011  1.00 93.47           H  
ATOM   2963 HD12 ILE A 206      24.986  83.862  38.809  1.00 93.47           H  
ATOM   2964 HD13 ILE A 206      25.154  85.626  38.637  1.00 93.47           H  
ATOM   2965  N   VAL A 207      27.898  80.664  41.907  1.00 83.90           N  
ATOM   2966  CA  VAL A 207      28.809  79.520  42.081  1.00 84.54           C  
ATOM   2967  C   VAL A 207      28.073  78.190  41.919  1.00 88.99           C  
ATOM   2968  O   VAL A 207      28.499  77.364  41.109  1.00 90.78           O  
ATOM   2969  CB  VAL A 207      29.549  79.610  43.432  1.00 88.07           C  
ATOM   2970  CG1 VAL A 207      30.356  78.344  43.755  1.00 89.02           C  
ATOM   2971  CG2 VAL A 207      30.538  80.784  43.419  1.00 88.61           C  
ATOM   2972  H   VAL A 207      27.736  81.277  42.703  1.00 83.90           H  
ATOM   2973  HA  VAL A 207      29.559  79.556  41.290  1.00 84.54           H  
ATOM   2974  HB  VAL A 207      28.823  79.764  44.231  1.00 88.07           H  
ATOM   2975 HG11 VAL A 207      29.686  77.499  43.914  1.00 89.02           H  
ATOM   2976 HG12 VAL A 207      31.040  78.115  42.938  1.00 89.02           H  
ATOM   2977 HG13 VAL A 207      30.927  78.495  44.672  1.00 89.02           H  
ATOM   2978 HG21 VAL A 207      31.310  80.619  42.667  1.00 88.61           H  
ATOM   2979 HG22 VAL A 207      30.022  81.716  43.193  1.00 88.61           H  
ATOM   2980 HG23 VAL A 207      31.006  80.883  44.399  1.00 88.61           H  
ATOM   2981  N   CYS A 208      26.927  78.002  42.583  1.00 84.03           N  
ATOM   2982  CA  CYS A 208      26.152  76.762  42.471  1.00 83.79           C  
ATOM   2983  C   CYS A 208      25.713  76.505  41.023  1.00 87.18           C  
ATOM   2984  O   CYS A 208      25.931  75.411  40.500  1.00 88.16           O  
ATOM   2985  CB  CYS A 208      24.939  76.809  43.410  1.00 83.19           C  
ATOM   2986  SG  CYS A 208      25.480  76.798  45.144  1.00 87.28           S  
ATOM   2987  H   CYS A 208      26.583  78.734  43.196  1.00 84.03           H  
ATOM   2988  HA  CYS A 208      26.779  75.919  42.766  1.00 83.79           H  
ATOM   2989  HB2 CYS A 208      24.317  75.930  43.234  1.00 83.19           H  
ATOM   2990  HB3 CYS A 208      24.346  77.704  43.212  1.00 83.19           H  
ATOM   2991  HG  CYS A 208      25.834  78.093  45.181  1.00 87.28           H  
ATOM   2992  N   TYR A 209      25.221  77.530  40.315  1.00 82.27           N  
ATOM   2993  CA  TYR A 209      24.800  77.353  38.923  1.00 82.98           C  
ATOM   2994  C   TYR A 209      25.951  77.307  37.908  1.00 87.83           C  
ATOM   2995  O   TYR A 209      25.725  76.872  36.778  1.00 88.27           O  
ATOM   2996  CB  TYR A 209      23.714  78.358  38.530  1.00 83.55           C  
ATOM   2997  CG  TYR A 209      22.372  77.919  39.076  1.00 85.12           C  
ATOM   2998  CD1 TYR A 209      21.578  77.012  38.377  1.00 88.17           C  
ATOM   2999  CD2 TYR A 209      21.951  78.307  40.347  1.00 84.53           C  
ATOM   3000  CE1 TYR A 209      20.377  76.544  38.906  1.00 89.16           C  
ATOM   3001  CE2 TYR A 209      20.748  77.853  40.883  1.00 85.20           C  
ATOM   3002  CZ  TYR A 209      19.969  76.962  40.163  1.00 95.21           C  
ATOM   3003  OH  TYR A 209      18.787  76.496  40.685  1.00 97.38           O  
ATOM   3004  H   TYR A 209      25.098  78.436  40.756  1.00 82.27           H  
ATOM   3005  HA  TYR A 209      24.340  76.365  38.896  1.00 82.98           H  
ATOM   3006  HB2 TYR A 209      23.657  78.420  37.443  1.00 83.55           H  
ATOM   3007  HB3 TYR A 209      23.965  79.337  38.937  1.00 83.55           H  
ATOM   3008  HD1 TYR A 209      21.900  76.665  37.406  1.00 88.17           H  
ATOM   3009  HD2 TYR A 209      22.571  78.974  40.928  1.00 84.53           H  
ATOM   3010  HE1 TYR A 209      19.766  75.858  38.338  1.00 89.16           H  
ATOM   3011  HE2 TYR A 209      20.424  78.194  41.855  1.00 85.20           H  
ATOM   3012  HH  TYR A 209      18.114  76.279  40.035  1.00 97.38           H  
ATOM   3013  N   THR A 210      27.187  77.667  38.321  1.00 84.17           N  
ATOM   3014  CA  THR A 210      28.372  77.519  37.475  1.00 85.56           C  
ATOM   3015  C   THR A 210      28.778  76.040  37.549  1.00 90.15           C  
ATOM   3016  O   THR A 210      29.021  75.415  36.517  1.00 92.05           O  
ATOM   3017  CB  THR A 210      29.493  78.491  37.893  1.00 91.02           C  
ATOM   3018  OG1 THR A 210      29.098  79.818  37.542  1.00 87.52           O  
ATOM   3019  CG2 THR A 210      30.837  78.176  37.222  1.00 90.58           C  
ATOM   3020  H   THR A 210      27.294  78.067  39.247  1.00 84.17           H  
ATOM   3021  HA  THR A 210      28.162  77.786  36.439  1.00 85.56           H  
ATOM   3022  HB  THR A 210      29.630  78.436  38.973  1.00 91.02           H  
ATOM   3023 HG21 THR A 210      31.138  77.158  37.471  1.00 90.58           H  
ATOM   3024 HG22 THR A 210      30.734  78.270  36.141  1.00 90.58           H  
ATOM   3025 HG23 THR A 210      31.593  78.876  37.578  1.00 90.58           H  
ATOM   3026  HG1 THR A 210      28.272  80.004  37.994  1.00 87.52           H  
ATOM   3027  N   LEU A 211      28.799  75.485  38.765  1.00 84.92           N  
ATOM   3028  CA  LEU A 211      29.137  74.092  39.024  1.00 86.01           C  
ATOM   3029  C   LEU A 211      28.108  73.125  38.409  1.00 90.07           C  
ATOM   3030  O   LEU A 211      28.495  72.049  37.956  1.00 91.74           O  
ATOM   3031  CB  LEU A 211      29.258  73.890  40.548  1.00 85.66           C  
ATOM   3032  CG  LEU A 211      30.431  74.651  41.202  1.00 91.31           C  
ATOM   3033  CD1 LEU A 211      30.338  74.567  42.723  1.00 90.77           C  
ATOM   3034  CD2 LEU A 211      31.787  74.081  40.770  1.00 96.48           C  
ATOM   3035  H   LEU A 211      28.563  76.072  39.561  1.00 84.92           H  
ATOM   3036  HA  LEU A 211      30.098  73.895  38.557  1.00 86.01           H  
ATOM   3037  HB2 LEU A 211      29.373  72.825  40.756  1.00 85.66           H  
ATOM   3038  HB3 LEU A 211      28.325  74.211  41.015  1.00 85.66           H  
ATOM   3039  HG  LEU A 211      30.403  75.700  40.917  1.00 91.31           H  
ATOM   3040 HD11 LEU A 211      29.373  74.957  43.052  1.00 90.77           H  
ATOM   3041 HD12 LEU A 211      30.431  73.531  43.045  1.00 90.77           H  
ATOM   3042 HD13 LEU A 211      31.128  75.163  43.179  1.00 90.77           H  
ATOM   3043 HD21 LEU A 211      31.820  73.017  41.001  1.00 96.48           H  
ATOM   3044 HD22 LEU A 211      31.928  74.260  39.707  1.00 96.48           H  
ATOM   3045 HD23 LEU A 211      32.578  74.596  41.317  1.00 96.48           H  
ATOM   3046  N   ILE A 212      26.817  73.522  38.362  1.00 85.00           N  
ATOM   3047  CA  ILE A 212      25.724  72.725  37.788  1.00 84.96           C  
ATOM   3048  C   ILE A 212      25.847  72.711  36.245  1.00 90.15           C  
ATOM   3049  O   ILE A 212      25.796  71.626  35.655  1.00 91.76           O  
ATOM   3050  CB  ILE A 212      24.334  73.218  38.300  1.00 86.40           C  
ATOM   3051  CG1 ILE A 212      24.027  72.591  39.684  1.00 85.98           C  
ATOM   3052  CG2 ILE A 212      23.198  72.931  37.301  1.00 88.10           C  
ATOM   3053  CD1 ILE A 212      23.016  73.329  40.535  1.00 88.21           C  
ATOM   3054  H   ILE A 212      26.588  74.427  38.747  1.00 85.00           H  
ATOM   3055  HA  ILE A 212      25.806  71.692  38.126  1.00 84.96           H  
ATOM   3056  HB  ILE A 212      24.388  74.302  38.400  1.00 86.40           H  
ATOM   3057 HG12 ILE A 212      24.954  72.527  40.254  1.00 85.98           H  
ATOM   3058 HG13 ILE A 212      23.650  71.582  39.517  1.00 85.98           H  
ATOM   3059 HG21 ILE A 212      23.428  73.401  36.345  1.00 88.10           H  
ATOM   3060 HG22 ILE A 212      23.099  71.854  37.163  1.00 88.10           H  
ATOM   3061 HG23 ILE A 212      22.263  73.335  37.689  1.00 88.10           H  
ATOM   3062 HD11 ILE A 212      23.368  74.344  40.719  1.00 88.21           H  
ATOM   3063 HD12 ILE A 212      22.059  73.365  40.014  1.00 88.21           H  
ATOM   3064 HD13 ILE A 212      22.893  72.810  41.485  1.00 88.21           H  
ATOM   3065  N   THR A 213      26.044  73.897  35.610  1.00 85.54           N  
ATOM   3066  CA  THR A 213      26.209  74.055  34.157  1.00 86.99           C  
ATOM   3067  C   THR A 213      27.402  73.215  33.685  1.00 93.10           C  
ATOM   3068  O   THR A 213      27.274  72.490  32.701  1.00 94.97           O  
ATOM   3069  CB  THR A 213      26.366  75.544  33.787  1.00 96.91           C  
ATOM   3070  OG1 THR A 213      25.283  76.291  34.341  1.00 96.20           O  
ATOM   3071  CG2 THR A 213      26.412  75.781  32.284  1.00 97.81           C  
ATOM   3072  H   THR A 213      26.080  74.731  36.178  1.00 85.54           H  
ATOM   3073  HA  THR A 213      25.317  73.694  33.645  1.00 86.99           H  
ATOM   3074  HB  THR A 213      27.320  75.873  34.200  1.00 96.91           H  
ATOM   3075 HG21 THR A 213      27.232  75.209  31.851  1.00 97.81           H  
ATOM   3076 HG22 THR A 213      25.471  75.462  31.837  1.00 97.81           H  
ATOM   3077 HG23 THR A 213      26.566  76.842  32.088  1.00 97.81           H  
ATOM   3078  HG1 THR A 213      25.289  76.151  35.291  1.00 96.20           H  
ATOM   3079  N   LYS A 214      28.532  73.279  34.424  1.00 89.49           N  
ATOM   3080  CA  LYS A 214      29.767  72.525  34.177  1.00 91.27           C  
ATOM   3081  C   LYS A 214      29.494  71.018  34.145  1.00 95.39           C  
ATOM   3082  O   LYS A 214      29.969  70.347  33.227  1.00 98.59           O  
ATOM   3083  CB  LYS A 214      30.808  72.861  35.261  1.00 93.82           C  
ATOM   3084  CG  LYS A 214      32.159  72.153  35.136  1.00112.71           C  
ATOM   3085  CD  LYS A 214      33.082  72.461  36.327  1.00125.93           C  
ATOM   3086  CE  LYS A 214      32.769  71.663  37.581  1.00137.79           C  
ATOM   3087  NZ  LYS A 214      33.652  72.040  38.718  1.00145.69           N1+
ATOM   3088  H   LYS A 214      28.526  73.902  35.219  1.00 89.49           H  
ATOM   3089  HA  LYS A 214      30.160  72.813  33.202  1.00 91.27           H  
ATOM   3090  HB2 LYS A 214      30.380  72.595  36.228  1.00 93.82           H  
ATOM   3091  HB3 LYS A 214      30.990  73.935  35.227  1.00 93.82           H  
ATOM   3092  HG2 LYS A 214      32.646  72.483  34.218  1.00112.71           H  
ATOM   3093  HG3 LYS A 214      31.990  71.077  35.091  1.00112.71           H  
ATOM   3094  HD2 LYS A 214      32.991  73.521  36.565  1.00125.93           H  
ATOM   3095  HD3 LYS A 214      34.108  72.242  36.030  1.00125.93           H  
ATOM   3096  HE2 LYS A 214      32.905  70.603  37.366  1.00137.79           H  
ATOM   3097  HE3 LYS A 214      31.733  71.846  37.865  1.00137.79           H  
ATOM   3098  HZ1 LYS A 214      34.616  71.874  38.465  1.00145.69           H  
ATOM   3099  HZ2 LYS A 214      33.524  73.018  38.934  1.00145.69           H  
ATOM   3100  HZ3 LYS A 214      33.415  71.483  39.527  1.00145.69           H  
ATOM   3101  N   GLU A 215      28.731  70.493  35.128  1.00 88.90           N  
ATOM   3102  CA  GLU A 215      28.395  69.067  35.221  1.00 89.46           C  
ATOM   3103  C   GLU A 215      27.456  68.641  34.081  1.00 94.17           C  
ATOM   3104  O   GLU A 215      27.636  67.559  33.522  1.00 95.71           O  
ATOM   3105  CB  GLU A 215      27.707  68.758  36.593  1.00  0.00           C  
ATOM   3106  CG  GLU A 215      27.448  67.265  36.829  1.00  0.00           C  
ATOM   3107  CD  GLU A 215      26.924  67.016  38.244  1.00  0.00           C  
ATOM   3108  OE1 GLU A 215      27.641  66.687  39.186  1.00  0.00           O  
ATOM   3109  OE2 GLU A 215      25.577  67.201  38.368  1.00  0.00           O1-
ATOM   3110  H   GLU A 215      29.232  70.743  35.970  1.00 88.90           H  
ATOM   3111  HA  GLU A 215      29.325  68.504  35.140  1.00 89.46           H  
ATOM   3112  HB2 GLU A 215      26.751  69.282  36.625  1.00  0.00           H  
ATOM   3113  HB3 GLU A 215      28.349  69.128  37.392  1.00  0.00           H  
ATOM   3114  HG2 GLU A 215      28.380  66.716  36.693  1.00  0.00           H  
ATOM   3115  HG3 GLU A 215      26.711  66.912  36.109  1.00  0.00           H  
ATOM   3116  N   LEU A 216      26.494  69.514  33.715  1.00 89.51           N  
ATOM   3117  CA  LEU A 216      25.526  69.292  32.642  1.00 90.71           C  
ATOM   3118  C   LEU A 216      26.202  69.340  31.269  1.00 95.53           C  
ATOM   3119  O   LEU A 216      25.835  68.562  30.381  1.00 97.84           O  
ATOM   3120  CB  LEU A 216      24.398  70.332  32.724  1.00 89.68           C  
ATOM   3121  CG  LEU A 216      23.070  69.884  33.366  1.00 95.10           C  
ATOM   3122  CD1 LEU A 216      23.228  69.557  34.865  1.00 93.99           C  
ATOM   3123  CD2 LEU A 216      22.025  70.974  33.237  1.00 97.83           C  
ATOM   3124  H   LEU A 216      26.439  70.387  34.221  1.00 89.51           H  
ATOM   3125  HA  LEU A 216      25.099  68.297  32.769  1.00 90.71           H  
ATOM   3126  HB2 LEU A 216      24.177  70.657  31.707  1.00 89.68           H  
ATOM   3127  HB3 LEU A 216      24.773  71.177  33.302  1.00 89.68           H  
ATOM   3128  HG  LEU A 216      22.760  68.984  32.835  1.00 95.10           H  
ATOM   3129 HD11 LEU A 216      23.982  68.780  34.990  1.00 93.99           H  
ATOM   3130 HD12 LEU A 216      23.538  70.454  35.402  1.00 93.99           H  
ATOM   3131 HD13 LEU A 216      22.276  69.206  35.263  1.00 93.99           H  
ATOM   3132 HD21 LEU A 216      22.358  71.862  33.775  1.00 97.83           H  
ATOM   3133 HD22 LEU A 216      21.884  71.219  32.184  1.00 97.83           H  
ATOM   3134 HD23 LEU A 216      21.082  70.625  33.659  1.00 97.83           H  
ATOM   3135  N   TYR A 217      27.202  70.231  31.102  1.00 90.27           N  
ATOM   3136  CA  TYR A 217      27.964  70.357  29.862  1.00 91.90           C  
ATOM   3137  C   TYR A 217      28.764  69.075  29.614  1.00 97.21           C  
ATOM   3138  O   TYR A 217      28.646  68.494  28.536  1.00 99.27           O  
ATOM   3139  CB  TYR A 217      28.892  71.596  29.895  1.00 92.18           C  
ATOM   3140  CG  TYR A 217      29.871  71.667  28.738  1.00 96.43           C  
ATOM   3141  CD1 TYR A 217      31.178  71.205  28.874  1.00 99.50           C  
ATOM   3142  CD2 TYR A 217      29.488  72.185  27.504  1.00 98.89           C  
ATOM   3143  CE1 TYR A 217      32.077  71.248  27.811  1.00103.36           C  
ATOM   3144  CE2 TYR A 217      30.381  72.241  26.434  1.00103.10           C  
ATOM   3145  CZ  TYR A 217      31.678  71.778  26.595  1.00111.74           C  
ATOM   3146  OH  TYR A 217      32.569  71.826  25.548  1.00115.00           O  
ATOM   3147  H   TYR A 217      27.435  70.841  31.873  1.00 90.27           H  
ATOM   3148  HA  TYR A 217      27.265  70.500  29.038  1.00 91.90           H  
ATOM   3149  HB2 TYR A 217      29.461  71.573  30.824  1.00 92.18           H  
ATOM   3150  HB3 TYR A 217      28.270  72.491  29.872  1.00 92.18           H  
ATOM   3151  HD1 TYR A 217      31.501  70.805  29.824  1.00 99.50           H  
ATOM   3152  HD2 TYR A 217      28.480  72.550  27.373  1.00 98.89           H  
ATOM   3153  HE1 TYR A 217      33.081  70.870  27.934  1.00103.36           H  
ATOM   3154  HE2 TYR A 217      30.063  72.644  25.484  1.00103.10           H  
ATOM   3155  HH  TYR A 217      32.219  72.195  24.734  1.00115.00           H  
ATOM   3156  N   ARG A 218      29.552  68.630  30.621  1.00 92.47           N  
ATOM   3157  CA  ARG A 218      30.400  67.439  30.547  1.00 94.21           C  
ATOM   3158  C   ARG A 218      29.581  66.153  30.390  1.00 98.09           C  
ATOM   3159  O   ARG A 218      30.064  65.205  29.769  1.00 99.70           O  
ATOM   3160  CB  ARG A 218      31.322  67.354  31.766  1.00 94.73           C  
ATOM   3161  CG  ARG A 218      32.651  68.058  31.527  1.00110.57           C  
ATOM   3162  CD  ARG A 218      33.258  68.644  32.791  1.00123.49           C  
ATOM   3163  NE  ARG A 218      34.548  69.289  32.523  1.00138.37           N  
ATOM   3164  CZ  ARG A 218      34.706  70.570  32.196  1.00155.10           C  
ATOM   3165  NH1 ARG A 218      33.652  71.372  32.090  1.00140.00           N  
ATOM   3166  NH2 ARG A 218      35.918  71.059  31.972  1.00145.92           N1+
ATOM   3167  H   ARG A 218      29.555  69.156  31.483  1.00 92.47           H  
ATOM   3168  HA  ARG A 218      31.015  67.536  29.652  1.00 94.21           H  
ATOM   3169  HB2 ARG A 218      31.515  66.305  31.989  1.00 94.73           H  
ATOM   3170  HB3 ARG A 218      30.825  67.820  32.616  1.00 94.73           H  
ATOM   3171  HG2 ARG A 218      32.491  68.866  30.814  1.00110.57           H  
ATOM   3172  HG3 ARG A 218      33.353  67.338  31.108  1.00110.57           H  
ATOM   3173  HD2 ARG A 218      33.407  67.844  33.516  1.00123.49           H  
ATOM   3174  HD3 ARG A 218      32.572  69.384  33.203  1.00123.49           H  
ATOM   3175  HE  ARG A 218      35.379  68.719  32.592  1.00138.37           H  
ATOM   3176 HH11 ARG A 218      33.779  72.343  31.841  1.00140.00           H  
ATOM   3177 HH12 ARG A 218      32.724  71.011  32.258  1.00140.00           H  
ATOM   3178 HH21 ARG A 218      36.727  70.459  32.050  1.00145.92           H  
ATOM   3179 HH22 ARG A 218      36.032  72.031  31.724  1.00145.92           H  
ATOM   3180  N   SER A 219      28.336  66.134  30.905  1.00 93.20           N  
ATOM   3181  CA  SER A 219      27.445  64.978  30.756  1.00 94.26           C  
ATOM   3182  C   SER A 219      26.901  64.915  29.320  1.00 98.91           C  
ATOM   3183  O   SER A 219      26.866  63.833  28.734  1.00100.88           O  
ATOM   3184  CB  SER A 219      26.303  65.031  31.766  1.00 95.89           C  
ATOM   3185  OG  SER A 219      25.543  63.834  31.715  1.00108.67           O  
ATOM   3186  H   SER A 219      28.005  66.943  31.411  1.00 93.20           H  
ATOM   3187  HA  SER A 219      28.019  64.073  30.954  1.00 94.26           H  
ATOM   3188  HB2 SER A 219      25.657  65.877  31.533  1.00 95.89           H  
ATOM   3189  HB3 SER A 219      26.715  65.153  32.768  1.00 95.89           H  
ATOM   3190  HG  SER A 219      24.837  63.910  32.361  1.00108.67           H  
ATOM   3191  N   TYR A 220      26.510  66.081  28.752  1.00 93.42           N  
ATOM   3192  CA  TYR A 220      25.997  66.198  27.386  1.00 95.02           C  
ATOM   3193  C   TYR A 220      27.089  65.885  26.354  1.00 99.37           C  
ATOM   3194  O   TYR A 220      26.802  65.232  25.351  1.00102.44           O  
ATOM   3195  CB  TYR A 220      25.399  67.604  27.134  1.00 95.19           C  
ATOM   3196  CG  TYR A 220      25.146  67.894  25.670  1.00100.89           C  
ATOM   3197  CD1 TYR A 220      24.110  67.265  24.984  1.00105.41           C  
ATOM   3198  CD2 TYR A 220      25.987  68.738  24.951  1.00103.27           C  
ATOM   3199  CE1 TYR A 220      23.909  67.481  23.620  1.00110.31           C  
ATOM   3200  CE2 TYR A 220      25.796  68.962  23.586  1.00107.66           C  
ATOM   3201  CZ  TYR A 220      24.749  68.338  22.927  1.00118.55           C  
ATOM   3202  OH  TYR A 220      24.554  68.562  21.584  1.00125.18           O  
ATOM   3203  H   TYR A 220      26.577  66.923  29.306  1.00 93.42           H  
ATOM   3204  HA  TYR A 220      25.201  65.463  27.271  1.00 95.02           H  
ATOM   3205  HB2 TYR A 220      26.094  68.350  27.519  1.00 95.19           H  
ATOM   3206  HB3 TYR A 220      24.453  67.679  27.670  1.00 95.19           H  
ATOM   3207  HD1 TYR A 220      23.450  66.597  25.518  1.00105.41           H  
ATOM   3208  HD2 TYR A 220      26.804  69.230  25.459  1.00103.27           H  
ATOM   3209  HE1 TYR A 220      23.101  66.982  23.106  1.00110.31           H  
ATOM   3210  HE2 TYR A 220      26.462  69.619  23.046  1.00107.66           H  
ATOM   3211  HH  TYR A 220      25.184  69.161  21.177  1.00125.18           H  
ATOM   3212  N   VAL A 221      28.318  66.377  26.583  1.00 93.59           N  
ATOM   3213  CA  VAL A 221      29.457  66.186  25.682  1.00 96.00           C  
ATOM   3214  C   VAL A 221      29.803  64.688  25.592  1.00101.62           C  
ATOM   3215  O   VAL A 221      29.991  64.185  24.490  1.00104.80           O  
ATOM   3216  CB  VAL A 221      30.674  67.065  26.098  1.00 98.46           C  
ATOM   3217  CG1 VAL A 221      31.953  66.660  25.362  1.00101.69           C  
ATOM   3218  CG2 VAL A 221      30.378  68.543  25.858  1.00 96.73           C  
ATOM   3219  H   VAL A 221      28.466  66.911  27.428  1.00 93.59           H  
ATOM   3220  HA  VAL A 221      29.180  66.523  24.683  1.00 96.00           H  
ATOM   3221  HB  VAL A 221      30.838  66.901  27.163  1.00 98.46           H  
ATOM   3222 HG11 VAL A 221      32.166  65.609  25.555  1.00101.69           H  
ATOM   3223 HG12 VAL A 221      31.820  66.813  24.291  1.00101.69           H  
ATOM   3224 HG13 VAL A 221      32.784  67.270  25.716  1.00101.69           H  
ATOM   3225 HG21 VAL A 221      30.213  68.712  24.794  1.00 96.73           H  
ATOM   3226 HG22 VAL A 221      29.485  68.830  26.414  1.00 96.73           H  
ATOM   3227 HG23 VAL A 221      31.224  69.142  26.195  1.00 96.73           H  
ATOM   3228  N   ARG A 222      29.821  63.981  26.736  1.00 96.21           N  
ATOM   3229  CA  ARG A 222      30.126  62.552  26.843  1.00 97.73           C  
ATOM   3230  C   ARG A 222      29.122  61.695  26.041  1.00103.34           C  
ATOM   3231  O   ARG A 222      29.544  60.773  25.334  1.00106.99           O  
ATOM   3232  CB  ARG A 222      30.143  62.137  28.328  1.00 96.87           C  
ATOM   3233  CG  ARG A 222      30.635  60.717  28.592  1.00117.06           C  
ATOM   3234  CD  ARG A 222      29.708  59.958  29.522  1.00130.93           C  
ATOM   3235  NE  ARG A 222      28.451  59.590  28.865  1.00141.25           N  
ATOM   3236  CZ  ARG A 222      28.135  58.359  28.479  1.00157.29           C  
ATOM   3237  NH1 ARG A 222      28.975  57.352  28.689  1.00144.36           N  
ATOM   3238  NH2 ARG A 222      26.970  58.122  27.891  1.00146.68           N1+
ATOM   3239  H   ARG A 222      29.607  64.475  27.590  1.00 96.21           H  
ATOM   3240  HA  ARG A 222      31.111  62.376  26.412  1.00 97.73           H  
ATOM   3241  HB2 ARG A 222      29.127  62.221  28.715  1.00 96.87           H  
ATOM   3242  HB3 ARG A 222      30.794  62.826  28.865  1.00 96.87           H  
ATOM   3243  HG2 ARG A 222      31.625  60.766  29.045  1.00117.06           H  
ATOM   3244  HG3 ARG A 222      30.696  60.184  27.643  1.00117.06           H  
ATOM   3245  HD2 ARG A 222      29.484  60.586  30.384  1.00130.93           H  
ATOM   3246  HD3 ARG A 222      30.210  59.050  29.855  1.00130.93           H  
ATOM   3247  HE  ARG A 222      27.778  60.323  28.694  1.00141.25           H  
ATOM   3248 HH11 ARG A 222      29.865  57.521  29.136  1.00144.36           H  
ATOM   3249 HH12 ARG A 222      28.724  56.417  28.402  1.00144.36           H  
ATOM   3250 HH21 ARG A 222      26.729  57.183  27.608  1.00146.68           H  
ATOM   3251 HH22 ARG A 222      26.324  58.881  27.727  1.00146.68           H  
ATOM   3252  N   THR A 223      27.814  62.018  26.132  1.00 97.75           N  
ATOM   3253  CA  THR A 223      26.729  61.309  25.441  1.00 99.99           C  
ATOM   3254  C   THR A 223      26.781  61.560  23.920  1.00108.04           C  
ATOM   3255  O   THR A 223      26.654  60.610  23.142  1.00110.74           O  
ATOM   3256  CB  THR A 223      25.349  61.714  26.010  1.00103.67           C  
ATOM   3257  OG1 THR A 223      25.427  61.905  27.422  1.00 98.39           O  
ATOM   3258  CG2 THR A 223      24.270  60.689  25.706  1.00105.14           C  
ATOM   3259  H   THR A 223      27.564  62.803  26.717  1.00 97.75           H  
ATOM   3260  HA  THR A 223      26.870  60.242  25.615  1.00 99.99           H  
ATOM   3261  HB  THR A 223      25.074  62.648  25.520  1.00103.67           H  
ATOM   3262 HG21 THR A 223      24.201  60.542  24.628  1.00105.14           H  
ATOM   3263 HG22 THR A 223      24.522  59.743  26.186  1.00105.14           H  
ATOM   3264 HG23 THR A 223      23.313  61.046  26.086  1.00105.14           H  
ATOM   3265  HG1 THR A 223      26.095  62.574  27.588  1.00 98.39           H  
ATOM   3266  N   ALA A1001      26.942  62.839  23.513  1.00 79.73           N  
ATOM   3267  CA  ALA A1001      27.003  63.289  22.116  1.00 78.34           C  
ATOM   3268  C   ALA A1001      28.206  62.700  21.388  1.00 78.79           C  
ATOM   3269  O   ALA A1001      28.041  62.226  20.263  1.00 75.70           O  
ATOM   3270  CB  ALA A1001      27.048  64.815  22.048  1.00 82.18           C  
ATOM   3271  H   ALA A1001      27.028  63.545  24.230  1.00 79.73           H  
ATOM   3272  HA  ALA A1001      26.101  62.934  21.618  1.00 78.34           H  
ATOM   3273  HB1 ALA A1001      26.170  65.227  22.545  1.00 82.18           H  
ATOM   3274  HB2 ALA A1001      27.949  65.174  22.545  1.00 82.18           H  
ATOM   3275  HB3 ALA A1001      27.057  65.132  21.005  1.00 82.18           H  
ATOM   3276  N   ASP A1002      29.403  62.709  22.035  1.00 76.39           N  
ATOM   3277  CA  ASP A1002      30.639  62.156  21.472  1.00 74.01           C  
ATOM   3278  C   ASP A1002      30.494  60.661  21.231  1.00 77.00           C  
ATOM   3279  O   ASP A1002      30.891  60.176  20.177  1.00 74.19           O  
ATOM   3280  CB  ASP A1002      31.853  62.430  22.388  1.00 77.34           C  
ATOM   3281  CG  ASP A1002      32.313  63.880  22.527  1.00100.65           C  
ATOM   3282  OD1 ASP A1002      31.749  64.762  21.825  1.00104.81           O  
ATOM   3283  OD2 ASP A1002      33.214  64.142  23.368  1.00110.08           O1-
ATOM   3284  H   ASP A1002      29.443  63.120  22.957  1.00 76.39           H  
ATOM   3285  HA  ASP A1002      30.817  62.655  20.519  1.00 74.01           H  
ATOM   3286  HB2 ASP A1002      32.693  61.856  21.998  1.00 77.34           H  
ATOM   3287  HB3 ASP A1002      31.599  62.070  23.385  1.00 77.34           H  
ATOM   3288  N   LEU A1003      29.899  59.939  22.197  1.00 76.93           N  
ATOM   3289  CA  LEU A1003      29.673  58.496  22.131  1.00 76.08           C  
ATOM   3290  C   LEU A1003      28.646  58.157  21.051  1.00 81.12           C  
ATOM   3291  O   LEU A1003      28.859  57.192  20.315  1.00 78.71           O  
ATOM   3292  CB  LEU A1003      29.240  57.960  23.512  1.00 78.76           C  
ATOM   3293  CG  LEU A1003      29.151  56.438  23.747  1.00 82.58           C  
ATOM   3294  CD1 LEU A1003      30.270  55.671  23.066  1.00 79.25           C  
ATOM   3295  CD2 LEU A1003      29.151  56.130  25.229  1.00 87.79           C  
ATOM   3296  H   LEU A1003      29.587  60.427  23.025  1.00 76.93           H  
ATOM   3297  HA  LEU A1003      30.608  58.006  21.858  1.00 76.08           H  
ATOM   3298  HB2 LEU A1003      28.250  58.370  23.714  1.00 78.76           H  
ATOM   3299  HB3 LEU A1003      29.951  58.351  24.240  1.00 78.76           H  
ATOM   3300  HG  LEU A1003      28.212  56.110  23.300  1.00 82.58           H  
ATOM   3301 HD11 LEU A1003      30.260  55.886  21.997  1.00 79.25           H  
ATOM   3302 HD12 LEU A1003      31.228  55.974  23.489  1.00 79.25           H  
ATOM   3303 HD13 LEU A1003      30.126  54.602  23.223  1.00 79.25           H  
ATOM   3304 HD21 LEU A1003      30.092  56.461  25.669  1.00 87.79           H  
ATOM   3305 HD22 LEU A1003      28.323  56.652  25.709  1.00 87.79           H  
ATOM   3306 HD23 LEU A1003      29.038  55.056  25.377  1.00 87.79           H  
ATOM   3307  N   GLU A1004      27.569  58.962  20.917  1.00 81.70           N  
ATOM   3308  CA  GLU A1004      26.568  58.746  19.869  1.00 82.92           C  
ATOM   3309  C   GLU A1004      27.210  59.020  18.495  1.00 87.08           C  
ATOM   3310  O   GLU A1004      26.907  58.320  17.524  1.00 86.19           O  
ATOM   3311  CB  GLU A1004      25.310  59.606  20.102  1.00 88.44           C  
ATOM   3312  CG  GLU A1004      24.205  59.454  19.055  1.00104.70           C  
ATOM   3313  CD  GLU A1004      23.682  58.054  18.769  1.00131.57           C  
ATOM   3314  OE1 GLU A1004      22.820  57.571  19.539  1.00134.41           O  
ATOM   3315  OE2 GLU A1004      24.099  57.461  17.746  1.00119.56           O1-
ATOM   3316  H   GLU A1004      27.451  59.734  21.557  1.00 81.70           H  
ATOM   3317  HA  GLU A1004      26.235  57.709  19.899  1.00 82.92           H  
ATOM   3318  HB2 GLU A1004      25.616  60.652  20.117  1.00 88.44           H  
ATOM   3319  HB3 GLU A1004      24.893  59.335  21.072  1.00 88.44           H  
ATOM   3320  HG2 GLU A1004      24.589  59.855  18.117  1.00104.70           H  
ATOM   3321  HG3 GLU A1004      23.358  60.055  19.387  1.00104.70           H  
ATOM   3322  N   ASP A1005      28.134  60.002  18.437  1.00 84.37           N  
ATOM   3323  CA  ASP A1005      28.886  60.344  17.233  1.00 83.12           C  
ATOM   3324  C   ASP A1005      29.803  59.169  16.842  1.00 81.83           C  
ATOM   3325  O   ASP A1005      29.874  58.840  15.657  1.00 80.01           O  
ATOM   3326  CB  ASP A1005      29.683  61.651  17.437  1.00 87.26           C  
ATOM   3327  CG  ASP A1005      30.560  62.079  16.270  1.00106.42           C  
ATOM   3328  OD1 ASP A1005      30.134  61.896  15.099  1.00109.10           O  
ATOM   3329  OD2 ASP A1005      31.660  62.620  16.524  1.00115.04           O1-
ATOM   3330  H   ASP A1005      28.316  60.532  19.277  1.00 84.37           H  
ATOM   3331  HA  ASP A1005      28.190  60.520  16.413  1.00 83.12           H  
ATOM   3332  HB2 ASP A1005      30.325  61.519  18.308  1.00 87.26           H  
ATOM   3333  HB3 ASP A1005      28.969  62.452  17.630  1.00 87.26           H  
ATOM   3334  N   ASN A1006      30.445  58.507  17.839  1.00 76.38           N  
ATOM   3335  CA  ASN A1006      31.325  57.340  17.648  1.00 73.50           C  
ATOM   3336  C   ASN A1006      30.595  56.174  16.981  1.00 76.42           C  
ATOM   3337  O   ASN A1006      31.126  55.597  16.038  1.00 74.63           O  
ATOM   3338  CB  ASN A1006      31.926  56.864  18.979  1.00 72.62           C  
ATOM   3339  CG  ASN A1006      32.999  57.763  19.559  1.00 91.06           C  
ATOM   3340  ND2 ASN A1006      33.777  58.401  18.836  1.00 79.92           N  
ATOM   3341  OD1 ASN A1006      33.099  57.791  20.887  1.00 81.80           O  
ATOM   3342  H   ASN A1006      30.309  58.840  18.783  1.00 76.38           H  
ATOM   3343  HA  ASN A1006      32.128  57.670  16.990  1.00 73.50           H  
ATOM   3344  HB2 ASN A1006      32.362  55.878  18.819  1.00 72.62           H  
ATOM   3345  HB3 ASN A1006      31.118  56.790  19.707  1.00 72.62           H  
ATOM   3346 HD21 ASN A1006      34.509  58.960  19.251  1.00 79.92           H  
ATOM   3347 HD22 ASN A1006      33.679  58.362  17.831  1.00 79.92           H  
ATOM   3348  N   TRP A1007      29.381  55.841  17.446  1.00 75.04           N  
ATOM   3349  CA  TRP A1007      28.620  54.733  16.879  1.00 75.41           C  
ATOM   3350  C   TRP A1007      28.037  55.077  15.504  1.00 80.10           C  
ATOM   3351  O   TRP A1007      27.954  54.178  14.663  1.00 79.41           O  
ATOM   3352  CB  TRP A1007      27.523  54.247  17.831  1.00 76.50           C  
ATOM   3353  CG  TRP A1007      28.049  53.514  19.034  1.00 77.76           C  
ATOM   3354  CD1 TRP A1007      28.067  53.964  20.323  1.00 82.31           C  
ATOM   3355  CD2 TRP A1007      28.629  52.196  19.060  1.00 76.78           C  
ATOM   3356  NE1 TRP A1007      28.622  53.012  21.151  1.00 81.98           N  
ATOM   3357  CE2 TRP A1007      28.979  51.918  20.401  1.00 81.88           C  
ATOM   3358  CE3 TRP A1007      28.873  51.214  18.082  1.00 76.88           C  
ATOM   3359  CZ2 TRP A1007      29.570  50.705  20.789  1.00 81.17           C  
ATOM   3360  CZ3 TRP A1007      29.478  50.021  18.465  1.00 78.11           C  
ATOM   3361  CH2 TRP A1007      29.797  49.767  19.806  1.00 79.87           C  
ATOM   3362  H   TRP A1007      28.984  56.371  18.208  1.00 75.04           H  
ATOM   3363  HA  TRP A1007      29.326  53.914  16.740  1.00 75.41           H  
ATOM   3364  HB2 TRP A1007      26.862  53.577  17.281  1.00 76.50           H  
ATOM   3365  HB3 TRP A1007      26.958  55.113  18.175  1.00 76.50           H  
ATOM   3366  HD1 TRP A1007      27.700  54.927  20.647  1.00 82.31           H  
ATOM   3367  HE1 TRP A1007      28.746  53.104  22.149  1.00 81.98           H  
ATOM   3368  HE3 TRP A1007      28.595  51.383  17.052  1.00 76.88           H  
ATOM   3369  HZ2 TRP A1007      29.836  50.515  21.818  1.00 81.17           H  
ATOM   3370  HZ3 TRP A1007      29.706  49.277  17.716  1.00 78.11           H  
ATOM   3371  HH2 TRP A1007      30.230  48.815  20.075  1.00 79.87           H  
ATOM   3372  N   GLU A1008      27.663  56.354  15.253  1.00 78.16           N  
ATOM   3373  CA  GLU A1008      27.126  56.720  13.935  1.00 79.61           C  
ATOM   3374  C   GLU A1008      28.267  56.839  12.898  1.00 80.50           C  
ATOM   3375  O   GLU A1008      28.019  56.571  11.729  1.00 80.64           O  
ATOM   3376  CB  GLU A1008      26.224  57.976  13.965  1.00 84.48           C  
ATOM   3377  CG  GLU A1008      26.924  59.311  14.176  1.00102.57           C  
ATOM   3378  CD  GLU A1008      26.034  60.532  14.343  1.00143.81           C  
ATOM   3379  OE1 GLU A1008      26.558  61.663  14.204  1.00146.77           O  
ATOM   3380  OE2 GLU A1008      24.826  60.368  14.636  1.00146.30           O1-
ATOM   3381  H   GLU A1008      27.753  57.056  15.973  1.00 78.16           H  
ATOM   3382  HA  GLU A1008      26.467  55.909  13.624  1.00 79.61           H  
ATOM   3383  HB2 GLU A1008      25.505  57.848  14.774  1.00 84.48           H  
ATOM   3384  HB3 GLU A1008      25.695  58.026  13.013  1.00 84.48           H  
ATOM   3385  HG2 GLU A1008      27.566  59.487  13.313  1.00102.57           H  
ATOM   3386  HG3 GLU A1008      27.537  59.224  15.073  1.00102.57           H  
ATOM   3387  N   THR A1009      29.510  57.181  13.331  1.00 74.89           N  
ATOM   3388  CA  THR A1009      30.699  57.246  12.463  1.00 73.71           C  
ATOM   3389  C   THR A1009      31.017  55.829  11.962  1.00 78.43           C  
ATOM   3390  O   THR A1009      31.281  55.643  10.766  1.00 79.00           O  
ATOM   3391  CB  THR A1009      31.885  57.877  13.212  1.00 73.30           C  
ATOM   3392  OG1 THR A1009      31.658  59.279  13.328  1.00 75.81           O  
ATOM   3393  CG2 THR A1009      33.224  57.639  12.523  1.00 68.80           C  
ATOM   3394  H   THR A1009      29.625  57.405  14.309  1.00 74.89           H  
ATOM   3395  HA  THR A1009      30.502  57.885  11.602  1.00 73.71           H  
ATOM   3396  HB  THR A1009      31.944  57.401  14.191  1.00 73.30           H  
ATOM   3397 HG21 THR A1009      33.395  56.567  12.421  1.00 68.80           H  
ATOM   3398 HG22 THR A1009      33.211  58.100  11.535  1.00 68.80           H  
ATOM   3399 HG23 THR A1009      34.023  58.079  13.120  1.00 68.80           H  
ATOM   3400  HG1 THR A1009      30.828  59.401  13.794  1.00 75.81           H  
ATOM   3401  N   LEU A1010      30.968  54.838  12.890  1.00 73.96           N  
ATOM   3402  CA  LEU A1010      31.200  53.424  12.629  1.00 73.55           C  
ATOM   3403  C   LEU A1010      30.196  52.901  11.576  1.00 79.29           C  
ATOM   3404  O   LEU A1010      30.617  52.270  10.610  1.00 79.58           O  
ATOM   3405  CB  LEU A1010      31.080  52.633  13.950  1.00 73.49           C  
ATOM   3406  CG  LEU A1010      31.513  51.167  13.922  1.00 78.89           C  
ATOM   3407  CD1 LEU A1010      32.875  50.996  14.545  1.00 78.38           C  
ATOM   3408  CD2 LEU A1010      30.510  50.292  14.648  1.00 83.88           C  
ATOM   3409  H   LEU A1010      30.753  55.104  13.840  1.00 73.96           H  
ATOM   3410  HA  LEU A1010      32.205  53.288  12.228  1.00 73.55           H  
ATOM   3411  HB2 LEU A1010      30.034  52.661  14.257  1.00 73.49           H  
ATOM   3412  HB3 LEU A1010      31.691  53.142  14.695  1.00 73.49           H  
ATOM   3413  HG  LEU A1010      31.560  50.859  12.877  1.00 78.89           H  
ATOM   3414 HD11 LEU A1010      33.598  51.613  14.012  1.00 78.38           H  
ATOM   3415 HD12 LEU A1010      32.837  51.302  15.591  1.00 78.38           H  
ATOM   3416 HD13 LEU A1010      33.174  49.950  14.483  1.00 78.38           H  
ATOM   3417 HD21 LEU A1010      30.456  50.593  15.694  1.00 83.88           H  
ATOM   3418 HD22 LEU A1010      29.529  50.404  14.186  1.00 83.88           H  
ATOM   3419 HD23 LEU A1010      30.824  49.250  14.585  1.00 83.88           H  
ATOM   3420  N   ASN A1011      28.890  53.211  11.738  1.00 77.35           N  
ATOM   3421  CA  ASN A1011      27.828  52.774  10.832  1.00 79.37           C  
ATOM   3422  C   ASN A1011      27.844  53.495   9.483  1.00 86.43           C  
ATOM   3423  O   ASN A1011      27.568  52.852   8.468  1.00 88.47           O  
ATOM   3424  CB  ASN A1011      26.460  52.924  11.481  1.00 81.24           C  
ATOM   3425  CG  ASN A1011      26.212  51.968  12.630  1.00108.06           C  
ATOM   3426  ND2 ASN A1011      25.563  52.312  13.622  1.00110.26           N  
ATOM   3427  OD1 ASN A1011      26.707  50.741  12.532  1.00 97.17           O  
ATOM   3428  H   ASN A1011      28.632  53.779  12.533  1.00 77.35           H  
ATOM   3429  HA  ASN A1011      28.025  51.721  10.633  1.00 79.37           H  
ATOM   3430  HB2 ASN A1011      25.699  52.749  10.720  1.00 81.24           H  
ATOM   3431  HB3 ASN A1011      26.370  53.943  11.858  1.00 81.24           H  
ATOM   3432 HD21 ASN A1011      25.403  51.656  14.373  1.00110.26           H  
ATOM   3433 HD22 ASN A1011      25.192  53.250  13.683  1.00110.26           H  
ATOM   3434  N   ASP A1012      28.154  54.806   9.461  1.00 83.66           N  
ATOM   3435  CA  ASP A1012      28.204  55.592   8.223  1.00 86.09           C  
ATOM   3436  C   ASP A1012      29.359  55.152   7.315  1.00 89.87           C  
ATOM   3437  O   ASP A1012      29.185  55.078   6.093  1.00 91.67           O  
ATOM   3438  CB  ASP A1012      28.315  57.097   8.519  1.00 89.07           C  
ATOM   3439  CG  ASP A1012      27.039  57.758   9.022  1.00105.84           C  
ATOM   3440  OD1 ASP A1012      25.964  57.109   8.970  1.00107.90           O  
ATOM   3441  OD2 ASP A1012      27.114  58.923   9.477  1.00114.99           O1-
ATOM   3442  H   ASP A1012      28.361  55.268  10.335  1.00 83.66           H  
ATOM   3443  HA  ASP A1012      27.267  55.407   7.697  1.00 86.09           H  
ATOM   3444  HB2 ASP A1012      28.614  57.600   7.599  1.00 89.07           H  
ATOM   3445  HB3 ASP A1012      29.087  57.235   9.276  1.00 89.07           H  
ATOM   3446  N   ASN A1013      30.526  54.847   7.911  1.00 83.97           N  
ATOM   3447  CA  ASN A1013      31.698  54.421   7.154  1.00 83.35           C  
ATOM   3448  C   ASN A1013      31.543  52.987   6.654  1.00 85.53           C  
ATOM   3449  O   ASN A1013      32.225  52.626   5.701  1.00 86.89           O  
ATOM   3450  CB  ASN A1013      32.975  54.608   7.949  1.00 81.76           C  
ATOM   3451  CG  ASN A1013      33.412  56.045   7.987  1.00 95.60           C  
ATOM   3452  OD1 ASN A1013      33.863  56.611   6.989  1.00 89.25           O  
ATOM   3453  ND2 ASN A1013      33.266  56.675   9.136  1.00 87.96           N  
ATOM   3454  H   ASN A1013      30.593  54.915   8.916  1.00 83.97           H  
ATOM   3455  HA  ASN A1013      31.775  55.063   6.277  1.00 83.35           H  
ATOM   3456  HB2 ASN A1013      33.765  54.013   7.491  1.00 81.76           H  
ATOM   3457  HB3 ASN A1013      32.807  54.265   8.970  1.00 81.76           H  
ATOM   3458 HD21 ASN A1013      32.894  56.185   9.937  1.00 87.96           H  
ATOM   3459 HD22 ASN A1013      33.526  57.648   9.215  1.00 87.96           H  
ATOM   3460  N   LEU A1014      30.607  52.199   7.226  1.00 80.68           N  
ATOM   3461  CA  LEU A1014      30.318  50.857   6.714  1.00 81.70           C  
ATOM   3462  C   LEU A1014      29.635  51.004   5.346  1.00 89.23           C  
ATOM   3463  O   LEU A1014      29.953  50.257   4.415  1.00 91.05           O  
ATOM   3464  CB  LEU A1014      29.440  50.026   7.676  1.00 80.99           C  
ATOM   3465  CG  LEU A1014      29.831  48.539   7.932  1.00 85.34           C  
ATOM   3466  CD1 LEU A1014      28.797  47.847   8.798  1.00 85.60           C  
ATOM   3467  CD2 LEU A1014      29.976  47.733   6.650  1.00 89.38           C  
ATOM   3468  H   LEU A1014      30.094  52.543   8.025  1.00 80.68           H  
ATOM   3469  HA  LEU A1014      31.257  50.312   6.620  1.00 81.70           H  
ATOM   3470  HB2 LEU A1014      28.427  50.029   7.273  1.00 80.99           H  
ATOM   3471  HB3 LEU A1014      29.449  50.533   8.641  1.00 80.99           H  
ATOM   3472  HG  LEU A1014      30.797  48.576   8.435  1.00 85.34           H  
ATOM   3473 HD11 LEU A1014      28.684  48.393   9.735  1.00 85.60           H  
ATOM   3474 HD12 LEU A1014      27.842  47.823   8.274  1.00 85.60           H  
ATOM   3475 HD13 LEU A1014      29.122  46.828   9.008  1.00 85.60           H  
ATOM   3476 HD21 LEU A1014      29.015  47.689   6.138  1.00 89.38           H  
ATOM   3477 HD22 LEU A1014      30.711  48.210   6.002  1.00 89.38           H  
ATOM   3478 HD23 LEU A1014      30.306  46.723   6.891  1.00 89.38           H  
ATOM   3479  N   LYS A1015      28.742  52.013   5.225  1.00 86.15           N  
ATOM   3480  CA  LYS A1015      27.992  52.337   4.005  1.00 89.55           C  
ATOM   3481  C   LYS A1015      28.941  52.789   2.880  1.00 95.10           C  
ATOM   3482  O   LYS A1015      28.736  52.409   1.722  1.00 98.43           O  
ATOM   3483  CB  LYS A1015      26.923  53.405   4.291  1.00 93.01           C  
ATOM   3484  CG  LYS A1015      25.856  52.932   5.276  1.00105.66           C  
ATOM   3485  CD  LYS A1015      24.941  54.062   5.733  1.00117.78           C  
ATOM   3486  CE  LYS A1015      23.888  53.592   6.710  1.00130.51           C  
ATOM   3487  NZ  LYS A1015      22.839  52.757   6.056  1.00143.81           N1+
ATOM   3488  H   LYS A1015      28.578  52.589   6.038  1.00 86.15           H  
ATOM   3489  HA  LYS A1015      27.483  51.434   3.668  1.00 89.55           H  
ATOM   3490  HB2 LYS A1015      26.436  53.670   3.352  1.00 93.01           H  
ATOM   3491  HB3 LYS A1015      27.414  54.285   4.707  1.00 93.01           H  
ATOM   3492  HG2 LYS A1015      26.351  52.508   6.150  1.00105.66           H  
ATOM   3493  HG3 LYS A1015      25.250  52.165   4.793  1.00105.66           H  
ATOM   3494  HD2 LYS A1015      24.444  54.485   4.860  1.00117.78           H  
ATOM   3495  HD3 LYS A1015      25.547  54.830   6.214  1.00117.78           H  
ATOM   3496  HE2 LYS A1015      23.412  54.464   7.159  1.00130.51           H  
ATOM   3497  HE3 LYS A1015      24.371  53.001   7.488  1.00130.51           H  
ATOM   3498  HZ1 LYS A1015      22.384  53.294   5.332  1.00143.81           H  
ATOM   3499  HZ2 LYS A1015      23.266  51.938   5.649  1.00143.81           H  
ATOM   3500  HZ3 LYS A1015      22.157  52.474   6.745  1.00143.81           H  
ATOM   3501  N   VAL A1016      29.995  53.561   3.236  1.00 88.92           N  
ATOM   3502  CA  VAL A1016      31.041  54.049   2.330  1.00 89.76           C  
ATOM   3503  C   VAL A1016      31.769  52.828   1.733  1.00 93.49           C  
ATOM   3504  O   VAL A1016      31.906  52.751   0.515  1.00 96.69           O  
ATOM   3505  CB  VAL A1016      32.002  55.032   3.067  1.00 91.25           C  
ATOM   3506  CG1 VAL A1016      33.294  55.269   2.286  1.00 93.54           C  
ATOM   3507  CG2 VAL A1016      31.310  56.357   3.358  1.00 91.41           C  
ATOM   3508  H   VAL A1016      30.067  53.823   4.209  1.00 88.92           H  
ATOM   3509  HA  VAL A1016      30.605  54.624   1.513  1.00 89.76           H  
ATOM   3510  HB  VAL A1016      32.271  54.561   4.012  1.00 91.25           H  
ATOM   3511 HG11 VAL A1016      33.791  54.315   2.108  1.00 93.54           H  
ATOM   3512 HG12 VAL A1016      33.060  55.741   1.332  1.00 93.54           H  
ATOM   3513 HG13 VAL A1016      33.952  55.920   2.862  1.00 93.54           H  
ATOM   3514 HG21 VAL A1016      31.036  56.838   2.419  1.00 91.41           H  
ATOM   3515 HG22 VAL A1016      30.412  56.176   3.949  1.00 91.41           H  
ATOM   3516 HG23 VAL A1016      31.986  57.006   3.915  1.00 91.41           H  
ATOM   3517  N   ILE A1017      32.161  51.855   2.591  1.00 86.83           N  
ATOM   3518  CA  ILE A1017      32.829  50.599   2.221  1.00 86.99           C  
ATOM   3519  C   ILE A1017      31.945  49.798   1.255  1.00 95.09           C  
ATOM   3520  O   ILE A1017      32.457  49.320   0.241  1.00 99.00           O  
ATOM   3521  CB  ILE A1017      33.211  49.776   3.487  1.00 86.07           C  
ATOM   3522  CG1 ILE A1017      34.398  50.436   4.204  1.00 84.01           C  
ATOM   3523  CG2 ILE A1017      33.522  48.294   3.156  1.00 87.78           C  
ATOM   3524  CD1 ILE A1017      34.539  50.110   5.631  1.00 82.00           C  
ATOM   3525  H   ILE A1017      31.978  52.006   3.573  1.00 86.83           H  
ATOM   3526  HA  ILE A1017      33.760  50.831   1.705  1.00 86.99           H  
ATOM   3527  HB  ILE A1017      32.347  49.774   4.151  1.00 86.07           H  
ATOM   3528 HG12 ILE A1017      34.284  51.516   4.116  1.00 84.01           H  
ATOM   3529 HG13 ILE A1017      35.311  50.125   3.697  1.00 84.01           H  
ATOM   3530 HG21 ILE A1017      32.659  47.842   2.667  1.00 87.78           H  
ATOM   3531 HG22 ILE A1017      34.384  48.243   2.491  1.00 87.78           H  
ATOM   3532 HG23 ILE A1017      33.742  47.754   4.077  1.00 87.78           H  
ATOM   3533 HD11 ILE A1017      33.637  50.412   6.163  1.00 82.00           H  
ATOM   3534 HD12 ILE A1017      34.687  49.036   5.746  1.00 82.00           H  
ATOM   3535 HD13 ILE A1017      35.398  50.641   6.042  1.00 82.00           H  
ATOM   3536  N   GLU A1018      30.628  49.682   1.548  1.00 91.10           N  
ATOM   3537  CA  GLU A1018      29.656  48.963   0.706  1.00 93.95           C  
ATOM   3538  C   GLU A1018      29.562  49.553  -0.703  1.00102.50           C  
ATOM   3539  O   GLU A1018      29.395  48.802  -1.665  1.00106.16           O  
ATOM   3540  CB  GLU A1018      28.254  48.983   1.335  1.00 94.51           C  
ATOM   3541  CG  GLU A1018      28.093  48.170   2.606  1.00 99.12           C  
ATOM   3542  CD  GLU A1018      26.948  48.611   3.500  1.00118.91           C  
ATOM   3543  OE1 GLU A1018      26.220  49.561   3.127  1.00120.02           O  
ATOM   3544  OE2 GLU A1018      26.785  48.009   4.585  1.00108.56           O1-
ATOM   3545  H   GLU A1018      30.291  50.115   2.396  1.00 91.10           H  
ATOM   3546  HA  GLU A1018      30.019  47.938   0.636  1.00 93.95           H  
ATOM   3547  HB2 GLU A1018      27.550  48.596   0.598  1.00 94.51           H  
ATOM   3548  HB3 GLU A1018      28.005  50.019   1.566  1.00 94.51           H  
ATOM   3549  HG2 GLU A1018      29.018  48.246   3.177  1.00 99.12           H  
ATOM   3550  HG3 GLU A1018      27.924  47.131   2.325  1.00 99.12           H  
ATOM   3551  N   LYS A1019      29.672  50.892  -0.818  1.00 99.14           N  
ATOM   3552  CA  LYS A1019      29.545  51.615  -2.082  1.00104.04           C  
ATOM   3553  C   LYS A1019      30.906  52.028  -2.709  1.00110.53           C  
ATOM   3554  O   LYS A1019      30.917  52.623  -3.791  1.00115.00           O  
ATOM   3555  CB  LYS A1019      28.646  52.846  -1.875  1.00107.06           C  
ATOM   3556  CG  LYS A1019      27.178  52.489  -1.586  1.00124.99           C  
ATOM   3557  CD  LYS A1019      26.258  52.556  -2.831  1.00143.92           C  
ATOM   3558  CE  LYS A1019      26.232  51.314  -3.706  1.00158.74           C  
ATOM   3559  NZ  LYS A1019      25.472  50.197  -3.087  1.00166.00           N1+
ATOM   3560  H   LYS A1019      29.853  51.427   0.019  1.00 99.14           H  
ATOM   3561  HA  LYS A1019      29.091  50.929  -2.797  1.00104.04           H  
ATOM   3562  HB2 LYS A1019      28.682  53.456  -2.778  1.00107.06           H  
ATOM   3563  HB3 LYS A1019      29.034  53.420  -1.033  1.00107.06           H  
ATOM   3564  HG2 LYS A1019      26.796  53.185  -0.839  1.00124.99           H  
ATOM   3565  HG3 LYS A1019      27.144  51.475  -1.188  1.00124.99           H  
ATOM   3566  HD2 LYS A1019      26.591  53.391  -3.447  1.00143.92           H  
ATOM   3567  HD3 LYS A1019      25.241  52.742  -2.485  1.00143.92           H  
ATOM   3568  HE2 LYS A1019      27.257  50.986  -3.878  1.00158.74           H  
ATOM   3569  HE3 LYS A1019      25.767  51.567  -4.659  1.00158.74           H  
ATOM   3570  HZ1 LYS A1019      25.894  49.953  -2.202  1.00166.00           H  
ATOM   3571  HZ2 LYS A1019      24.515  50.484  -2.936  1.00166.00           H  
ATOM   3572  HZ3 LYS A1019      25.491  49.396  -3.702  1.00166.00           H  
ATOM   3573  N   ALA A1020      32.035  51.668  -2.067  1.00104.71           N  
ATOM   3574  CA  ALA A1020      33.390  51.990  -2.530  1.00106.70           C  
ATOM   3575  C   ALA A1020      33.805  51.172  -3.766  1.00116.89           C  
ATOM   3576  O   ALA A1020      33.193  50.142  -4.059  1.00117.48           O  
ATOM   3577  CB  ALA A1020      34.389  51.758  -1.405  1.00102.91           C  
ATOM   3578  H   ALA A1020      31.942  51.141  -1.210  1.00104.71           H  
ATOM   3579  HA  ALA A1020      33.387  53.040  -2.822  1.00106.70           H  
ATOM   3580  HB1 ALA A1020      34.114  52.366  -0.544  1.00102.91           H  
ATOM   3581  HB2 ALA A1020      34.381  50.705  -1.124  1.00102.91           H  
ATOM   3582  HB3 ALA A1020      35.387  52.036  -1.742  1.00102.91           H  
ATOM   3583  N   ASP A1021      34.861  51.641  -4.477  1.00118.21           N  
ATOM   3584  CA  ASP A1021      35.455  51.012  -5.668  1.00124.13           C  
ATOM   3585  C   ASP A1021      36.890  50.524  -5.362  1.00127.70           C  
ATOM   3586  O   ASP A1021      37.121  49.318  -5.253  1.00127.65           O  
ATOM   3587  CB  ASP A1021      35.475  51.984  -6.874  1.00132.53           C  
ATOM   3588  CG  ASP A1021      34.138  52.579  -7.263  1.00144.98           C  
ATOM   3589  OD1 ASP A1021      33.433  51.962  -8.091  1.00149.23           O  
ATOM   3590  OD2 ASP A1021      33.826  53.697  -6.793  1.00149.29           O1-
ATOM   3591  H   ASP A1021      35.279  52.504  -4.159  1.00118.21           H  
ATOM   3592  HA  ASP A1021      34.833  50.157  -5.932  1.00124.13           H  
ATOM   3593  HB2 ASP A1021      35.862  51.440  -7.736  1.00132.53           H  
ATOM   3594  HB3 ASP A1021      36.148  52.806  -6.630  1.00132.53           H  
ATOM   3595  N   ASN A1022      37.839  51.476  -5.215  1.00123.68           N  
ATOM   3596  CA  ASN A1022      39.267  51.253  -4.956  1.00123.25           C  
ATOM   3597  C   ASN A1022      39.561  50.953  -3.465  1.00118.49           C  
ATOM   3598  O   ASN A1022      38.648  50.975  -2.640  1.00112.70           O  
ATOM   3599  CB  ASN A1022      40.079  52.474  -5.424  1.00126.90           C  
ATOM   3600  CG  ASN A1022      39.607  53.785  -4.841  1.00142.60           C  
ATOM   3601  OD1 ASN A1022      39.921  54.136  -3.702  1.00133.43           O  
ATOM   3602  ND2 ASN A1022      38.826  54.530  -5.604  1.00136.31           N  
ATOM   3603  H   ASN A1022      37.535  52.436  -5.291  1.00123.68           H  
ATOM   3604  HA  ASN A1022      39.567  50.371  -5.522  1.00123.25           H  
ATOM   3605  HB2 ASN A1022      40.009  52.537  -6.510  1.00126.90           H  
ATOM   3606  HB3 ASN A1022      41.119  52.325  -5.135  1.00126.90           H  
ATOM   3607 HD21 ASN A1022      38.472  55.410  -5.257  1.00136.31           H  
ATOM   3608 HD22 ASN A1022      38.584  54.219  -6.534  1.00136.31           H  
ATOM   3609  N   ALA A1023      40.847  50.681  -3.140  1.00114.32           N  
ATOM   3610  CA  ALA A1023      41.345  50.375  -1.801  1.00108.44           C  
ATOM   3611  C   ALA A1023      41.452  51.607  -0.916  1.00108.10           C  
ATOM   3612  O   ALA A1023      41.185  51.495   0.280  1.00103.15           O  
ATOM   3613  CB  ALA A1023      42.702  49.698  -1.891  1.00112.25           C  
ATOM   3614  H   ALA A1023      41.523  50.691  -3.891  1.00114.32           H  
ATOM   3615  HA  ALA A1023      40.618  49.705  -1.341  1.00108.44           H  
ATOM   3616  HB1 ALA A1023      42.618  48.795  -2.496  1.00112.25           H  
ATOM   3617  HB2 ALA A1023      43.418  50.379  -2.352  1.00112.25           H  
ATOM   3618  HB3 ALA A1023      43.044  49.435  -0.890  1.00112.25           H  
ATOM   3619  N   ALA A1024      41.858  52.769  -1.480  1.00106.63           N  
ATOM   3620  CA  ALA A1024      42.022  54.025  -0.740  1.00104.20           C  
ATOM   3621  C   ALA A1024      40.739  54.421  -0.010  1.00102.19           C  
ATOM   3622  O   ALA A1024      40.812  54.826   1.150  1.00 98.46           O  
ATOM   3623  CB  ALA A1024      42.460  55.139  -1.675  1.00110.85           C  
ATOM   3624  H   ALA A1024      42.060  52.771  -2.470  1.00106.63           H  
ATOM   3625  HA  ALA A1024      42.796  53.866   0.010  1.00104.20           H  
ATOM   3626  HB1 ALA A1024      43.393  54.857  -2.164  1.00110.85           H  
ATOM   3627  HB2 ALA A1024      41.690  55.304  -2.429  1.00110.85           H  
ATOM   3628  HB3 ALA A1024      42.611  56.055  -1.103  1.00110.85           H  
ATOM   3629  N   GLN A1025      39.572  54.255  -0.670  1.00 98.18           N  
ATOM   3630  CA  GLN A1025      38.242  54.524  -0.110  1.00 93.85           C  
ATOM   3631  C   GLN A1025      37.955  53.578   1.059  1.00 91.92           C  
ATOM   3632  O   GLN A1025      37.473  54.015   2.110  1.00 86.79           O  
ATOM   3633  CB  GLN A1025      37.152  54.361  -1.188  1.00 97.79           C  
ATOM   3634  CG  GLN A1025      37.173  55.419  -2.282  1.00119.20           C  
ATOM   3635  CD  GLN A1025      36.403  55.030  -3.529  1.00145.01           C  
ATOM   3636  OE1 GLN A1025      36.232  53.851  -3.857  1.00139.63           O  
ATOM   3637  NE2 GLN A1025      35.998  56.020  -4.308  1.00142.81           N  
ATOM   3638  H   GLN A1025      39.618  53.920  -1.622  1.00 98.18           H  
ATOM   3639  HA  GLN A1025      38.229  55.553   0.250  1.00 93.85           H  
ATOM   3640  HB2 GLN A1025      36.180  54.401  -0.696  1.00 97.79           H  
ATOM   3641  HB3 GLN A1025      37.282  53.386  -1.657  1.00 97.79           H  
ATOM   3642  HG2 GLN A1025      38.210  55.602  -2.562  1.00119.20           H  
ATOM   3643  HG3 GLN A1025      36.738  56.335  -1.882  1.00119.20           H  
ATOM   3644 HE21 GLN A1025      35.541  55.817  -5.186  1.00142.81           H  
ATOM   3645 HE22 GLN A1025      36.146  56.978  -4.025  1.00142.81           H  
ATOM   3646  N   VAL A1026      38.279  52.280   0.864  1.00 89.55           N  
ATOM   3647  CA  VAL A1026      38.085  51.191   1.827  1.00 85.82           C  
ATOM   3648  C   VAL A1026      39.032  51.378   3.034  1.00 87.93           C  
ATOM   3649  O   VAL A1026      38.544  51.349   4.163  1.00 84.21           O  
ATOM   3650  CB  VAL A1026      38.232  49.795   1.146  1.00 91.72           C  
ATOM   3651  CG1 VAL A1026      38.127  48.656   2.159  1.00 88.38           C  
ATOM   3652  CG2 VAL A1026      37.186  49.614   0.044  1.00 93.94           C  
ATOM   3653  H   VAL A1026      38.692  52.038  -0.025  1.00 89.55           H  
ATOM   3654  HA  VAL A1026      37.064  51.229   2.207  1.00 85.82           H  
ATOM   3655  HB  VAL A1026      39.226  49.759   0.701  1.00 91.72           H  
ATOM   3656 HG11 VAL A1026      38.889  48.782   2.928  1.00 88.38           H  
ATOM   3657 HG12 VAL A1026      37.140  48.670   2.620  1.00 88.38           H  
ATOM   3658 HG13 VAL A1026      38.278  47.703   1.651  1.00 88.38           H  
ATOM   3659 HG21 VAL A1026      36.188  49.649   0.481  1.00 93.94           H  
ATOM   3660 HG22 VAL A1026      37.290  50.413  -0.690  1.00 93.94           H  
ATOM   3661 HG23 VAL A1026      37.335  48.651  -0.444  1.00 93.94           H  
ATOM   3662  N   LYS A1027      40.353  51.605   2.800  1.00 87.32           N  
ATOM   3663  CA  LYS A1027      41.366  51.824   3.850  1.00 86.01           C  
ATOM   3664  C   LYS A1027      41.009  53.024   4.747  1.00 89.20           C  
ATOM   3665  O   LYS A1027      41.061  52.902   5.977  1.00 86.12           O  
ATOM   3666  CB  LYS A1027      42.765  52.045   3.246  1.00 92.80           C  
ATOM   3667  CG  LYS A1027      43.411  50.808   2.624  1.00108.88           C  
ATOM   3668  CD  LYS A1027      44.798  51.103   2.043  1.00122.64           C  
ATOM   3669  CE  LYS A1027      44.760  51.694   0.650  1.00138.80           C  
ATOM   3670  NZ  LYS A1027      46.115  52.067   0.164  1.00152.91           N1+
ATOM   3671  H   LYS A1027      40.662  51.625   1.839  1.00 87.32           H  
ATOM   3672  HA  LYS A1027      41.377  50.920   4.459  1.00 86.01           H  
ATOM   3673  HB2 LYS A1027      43.421  52.405   4.039  1.00 92.80           H  
ATOM   3674  HB3 LYS A1027      42.681  52.807   2.471  1.00 92.80           H  
ATOM   3675  HG2 LYS A1027      42.767  50.442   1.824  1.00108.88           H  
ATOM   3676  HG3 LYS A1027      43.509  50.041   3.392  1.00108.88           H  
ATOM   3677  HD2 LYS A1027      45.361  50.171   2.006  1.00122.64           H  
ATOM   3678  HD3 LYS A1027      45.305  51.808   2.702  1.00122.64           H  
ATOM   3679  HE2 LYS A1027      44.133  52.586   0.663  1.00138.80           H  
ATOM   3680  HE3 LYS A1027      44.332  50.959  -0.032  1.00138.80           H  
ATOM   3681  HZ1 LYS A1027      46.521  52.748   0.789  1.00152.91           H  
ATOM   3682  HZ2 LYS A1027      46.701  51.245   0.135  1.00152.91           H  
ATOM   3683  HZ3 LYS A1027      46.043  52.462  -0.763  1.00152.91           H  
ATOM   3684  N   ASP A1028      40.625  54.167   4.136  1.00 88.23           N  
ATOM   3685  CA  ASP A1028      40.266  55.380   4.875  1.00 87.28           C  
ATOM   3686  C   ASP A1028      39.021  55.186   5.750  1.00 86.06           C  
ATOM   3687  O   ASP A1028      39.030  55.625   6.898  1.00 83.70           O  
ATOM   3688  CB  ASP A1028      40.051  56.577   3.932  1.00 93.72           C  
ATOM   3689  CG  ASP A1028      39.604  57.835   4.661  1.00109.04           C  
ATOM   3690  OD1 ASP A1028      38.441  58.252   4.464  1.00110.03           O  
ATOM   3691  OD2 ASP A1028      40.383  58.344   5.505  1.00116.30           O1-
ATOM   3692  H   ASP A1028      40.584  54.186   3.127  1.00 88.23           H  
ATOM   3693  HA  ASP A1028      41.112  55.591   5.530  1.00 87.28           H  
ATOM   3694  HB2 ASP A1028      39.289  56.310   3.200  1.00 93.72           H  
ATOM   3695  HB3 ASP A1028      40.989  56.788   3.419  1.00 93.72           H  
ATOM   3696  N   ALA A1029      37.958  54.562   5.212  1.00 81.43           N  
ATOM   3697  CA  ALA A1029      36.714  54.335   5.950  1.00 78.10           C  
ATOM   3698  C   ALA A1029      36.949  53.433   7.174  1.00 79.24           C  
ATOM   3699  O   ALA A1029      36.409  53.720   8.249  1.00 77.59           O  
ATOM   3700  CB  ALA A1029      35.660  53.734   5.037  1.00 79.72           C  
ATOM   3701  H   ALA A1029      38.021  54.236   4.258  1.00 81.43           H  
ATOM   3702  HA  ALA A1029      36.355  55.299   6.311  1.00 78.10           H  
ATOM   3703  HB1 ALA A1029      35.485  54.403   4.195  1.00 79.72           H  
ATOM   3704  HB2 ALA A1029      36.007  52.769   4.668  1.00 79.72           H  
ATOM   3705  HB3 ALA A1029      34.732  53.599   5.593  1.00 79.72           H  
ATOM   3706  N   LEU A1030      37.801  52.390   7.022  1.00 74.44           N  
ATOM   3707  CA  LEU A1030      38.164  51.459   8.090  1.00 71.58           C  
ATOM   3708  C   LEU A1030      39.010  52.126   9.172  1.00 77.11           C  
ATOM   3709  O   LEU A1030      38.917  51.736  10.330  1.00 76.46           O  
ATOM   3710  CB  LEU A1030      38.914  50.251   7.528  1.00 72.60           C  
ATOM   3711  CG  LEU A1030      38.070  49.250   6.752  1.00 76.82           C  
ATOM   3712  CD1 LEU A1030      38.938  48.375   5.868  1.00 79.18           C  
ATOM   3713  CD2 LEU A1030      37.206  48.424   7.677  1.00 76.26           C  
ATOM   3714  H   LEU A1030      38.212  52.246   6.111  1.00 74.44           H  
ATOM   3715  HA  LEU A1030      37.231  51.127   8.546  1.00 71.58           H  
ATOM   3716  HB2 LEU A1030      39.373  49.724   8.364  1.00 72.60           H  
ATOM   3717  HB3 LEU A1030      39.692  50.621   6.860  1.00 72.60           H  
ATOM   3718  HG  LEU A1030      37.400  49.812   6.101  1.00 76.82           H  
ATOM   3719 HD11 LEU A1030      39.510  49.003   5.184  1.00 79.18           H  
ATOM   3720 HD12 LEU A1030      39.623  47.797   6.489  1.00 79.18           H  
ATOM   3721 HD13 LEU A1030      38.306  47.696   5.295  1.00 79.18           H  
ATOM   3722 HD21 LEU A1030      37.841  47.845   8.347  1.00 76.26           H  
ATOM   3723 HD22 LEU A1030      36.567  49.084   8.263  1.00 76.26           H  
ATOM   3724 HD23 LEU A1030      36.587  47.748   7.088  1.00 76.26           H  
ATOM   3725  N   THR A1031      39.821  53.127   8.807  1.00 76.09           N  
ATOM   3726  CA  THR A1031      40.666  53.868   9.745  1.00 76.29           C  
ATOM   3727  C   THR A1031      39.754  54.704  10.673  1.00 79.58           C  
ATOM   3728  O   THR A1031      39.972  54.701  11.886  1.00 78.90           O  
ATOM   3729  CB  THR A1031      41.704  54.681   8.965  1.00 87.49           C  
ATOM   3730  OG1 THR A1031      42.446  53.782   8.136  1.00 88.91           O  
ATOM   3731  CG2 THR A1031      42.666  55.431   9.865  1.00 87.74           C  
ATOM   3732  H   THR A1031      39.851  53.385   7.831  1.00 76.09           H  
ATOM   3733  HA  THR A1031      41.241  53.204  10.391  1.00 76.29           H  
ATOM   3734  HB  THR A1031      41.170  55.427   8.377  1.00 87.49           H  
ATOM   3735 HG21 THR A1031      42.106  56.104  10.514  1.00 87.74           H  
ATOM   3736 HG22 THR A1031      43.224  54.719  10.474  1.00 87.74           H  
ATOM   3737 HG23 THR A1031      43.360  56.009   9.254  1.00 87.74           H  
ATOM   3738  HG1 THR A1031      41.822  53.340   7.555  1.00 88.91           H  
ATOM   3739  N   LYS A1032      38.712  55.363  10.107  1.00 76.19           N  
ATOM   3740  CA  LYS A1032      37.693  56.130  10.842  1.00 74.44           C  
ATOM   3741  C   LYS A1032      36.911  55.203  11.782  1.00 76.81           C  
ATOM   3742  O   LYS A1032      36.686  55.552  12.936  1.00 75.84           O  
ATOM   3743  CB  LYS A1032      36.707  56.821   9.870  1.00 77.17           C  
ATOM   3744  CG  LYS A1032      37.036  58.257   9.492  1.00 81.33           C  
ATOM   3745  CD  LYS A1032      37.934  58.329   8.270  1.00 90.90           C  
ATOM   3746  CE  LYS A1032      37.964  59.688   7.628  1.00100.84           C  
ATOM   3747  NZ  LYS A1032      36.817  59.876   6.704  1.00111.42           N1+
ATOM   3748  H   LYS A1032      38.629  55.324   9.101  1.00 76.19           H  
ATOM   3749  HA  LYS A1032      38.206  56.896  11.423  1.00 74.44           H  
ATOM   3750  HB2 LYS A1032      35.722  56.817  10.336  1.00 77.17           H  
ATOM   3751  HB3 LYS A1032      36.677  56.234   8.952  1.00 77.17           H  
ATOM   3752  HG2 LYS A1032      37.543  58.735  10.330  1.00 81.33           H  
ATOM   3753  HG3 LYS A1032      36.108  58.787   9.279  1.00 81.33           H  
ATOM   3754  HD2 LYS A1032      37.576  57.608   7.535  1.00 90.90           H  
ATOM   3755  HD3 LYS A1032      38.948  58.067   8.571  1.00 90.90           H  
ATOM   3756  HE2 LYS A1032      38.892  59.795   7.067  1.00100.84           H  
ATOM   3757  HE3 LYS A1032      37.920  60.449   8.407  1.00100.84           H  
ATOM   3758  HZ1 LYS A1032      36.850  59.174   5.979  1.00111.42           H  
ATOM   3759  HZ2 LYS A1032      35.952  59.788   7.218  1.00111.42           H  
ATOM   3760  HZ3 LYS A1032      36.868  60.794   6.286  1.00111.42           H  
ATOM   3761  N   MET A1033      36.518  54.014  11.278  1.00 73.61           N  
ATOM   3762  CA  MET A1033      35.771  52.979  11.997  1.00 71.75           C  
ATOM   3763  C   MET A1033      36.535  52.465  13.217  1.00 73.70           C  
ATOM   3764  O   MET A1033      35.960  52.430  14.306  1.00 73.20           O  
ATOM   3765  CB  MET A1033      35.437  51.813  11.059  1.00 74.59           C  
ATOM   3766  CG  MET A1033      34.252  52.087  10.167  1.00 79.21           C  
ATOM   3767  SD  MET A1033      33.919  50.730   9.014  1.00 84.98           S  
ATOM   3768  CE  MET A1033      32.846  49.765   9.959  1.00 80.56           C  
ATOM   3769  H   MET A1033      36.761  53.820  10.317  1.00 73.61           H  
ATOM   3770  HA  MET A1033      34.847  53.435  12.352  1.00 71.75           H  
ATOM   3771  HB2 MET A1033      35.219  50.933  11.664  1.00 74.59           H  
ATOM   3772  HB3 MET A1033      36.305  51.615  10.430  1.00 74.59           H  
ATOM   3773  HG2 MET A1033      34.449  52.992   9.593  1.00 79.21           H  
ATOM   3774  HG3 MET A1033      33.372  52.238  10.792  1.00 79.21           H  
ATOM   3775  HE1 MET A1033      33.350  49.450  10.873  1.00 80.56           H  
ATOM   3776  HE2 MET A1033      31.962  50.349  10.215  1.00 80.56           H  
ATOM   3777  HE3 MET A1033      32.548  48.887   9.387  1.00 80.56           H  
ATOM   3778  N   ARG A1034      37.828  52.097  13.040  1.00 69.35           N  
ATOM   3779  CA  ARG A1034      38.712  51.585  14.097  1.00 68.93           C  
ATOM   3780  C   ARG A1034      38.876  52.607  15.226  1.00 73.25           C  
ATOM   3781  O   ARG A1034      38.769  52.235  16.393  1.00 73.69           O  
ATOM   3782  CB  ARG A1034      40.083  51.212  13.519  1.00 69.68           C  
ATOM   3783  CG  ARG A1034      40.938  50.357  14.443  1.00 78.15           C  
ATOM   3784  CD  ARG A1034      42.361  50.335  13.936  1.00 87.74           C  
ATOM   3785  NE  ARG A1034      43.288  49.701  14.876  1.00 90.09           N  
ATOM   3786  CZ  ARG A1034      44.138  50.365  15.652  1.00 98.48           C  
ATOM   3787  NH1 ARG A1034      44.175  51.692  15.626  1.00 81.29           N  
ATOM   3788  NH2 ARG A1034      44.963  49.707  16.456  1.00 87.05           N1+
ATOM   3789  H   ARG A1034      38.213  52.181  12.110  1.00 69.35           H  
ATOM   3790  HA  ARG A1034      38.249  50.690  14.513  1.00 68.93           H  
ATOM   3791  HB2 ARG A1034      40.626  52.133  13.306  1.00 69.68           H  
ATOM   3792  HB3 ARG A1034      39.925  50.660  12.592  1.00 69.68           H  
ATOM   3793  HG2 ARG A1034      40.544  49.341  14.465  1.00 78.15           H  
ATOM   3794  HG3 ARG A1034      40.917  50.777  15.449  1.00 78.15           H  
ATOM   3795  HD2 ARG A1034      42.686  51.361  13.765  1.00 87.74           H  
ATOM   3796  HD3 ARG A1034      42.387  49.784  12.996  1.00 87.74           H  
ATOM   3797  HE  ARG A1034      43.281  48.693  14.939  1.00 90.09           H  
ATOM   3798 HH11 ARG A1034      44.827  52.191  16.215  1.00 81.29           H  
ATOM   3799 HH12 ARG A1034      43.551  52.203  15.018  1.00 81.29           H  
ATOM   3800 HH21 ARG A1034      44.943  48.698  16.484  1.00 87.05           H  
ATOM   3801 HH22 ARG A1034      45.611  50.215  17.041  1.00 87.05           H  
ATOM   3802  N   ALA A1035      39.113  53.884  14.875  1.00 69.28           N  
ATOM   3803  CA  ALA A1035      39.247  54.983  15.826  1.00 69.12           C  
ATOM   3804  C   ALA A1035      37.929  55.228  16.576  1.00 72.00           C  
ATOM   3805  O   ALA A1035      37.957  55.462  17.782  1.00 72.96           O  
ATOM   3806  CB  ALA A1035      39.685  56.249  15.104  1.00 71.16           C  
ATOM   3807  H   ALA A1035      39.204  54.095  13.892  1.00 69.28           H  
ATOM   3808  HA  ALA A1035      40.007  54.709  16.558  1.00 69.12           H  
ATOM   3809  HB1 ALA A1035      40.634  56.069  14.598  1.00 71.16           H  
ATOM   3810  HB2 ALA A1035      38.929  56.529  14.370  1.00 71.16           H  
ATOM   3811  HB3 ALA A1035      39.806  57.056  15.827  1.00 71.16           H  
ATOM   3812  N   ALA A1036      36.781  55.139  15.876  1.00 66.73           N  
ATOM   3813  CA  ALA A1036      35.465  55.344  16.482  1.00 65.79           C  
ATOM   3814  C   ALA A1036      35.129  54.206  17.431  1.00 69.64           C  
ATOM   3815  O   ALA A1036      34.603  54.460  18.513  1.00 69.46           O  
ATOM   3816  CB  ALA A1036      34.398  55.477  15.411  1.00 66.06           C  
ATOM   3817  H   ALA A1036      36.831  54.922  14.891  1.00 66.73           H  
ATOM   3818  HA  ALA A1036      35.494  56.271  17.055  1.00 65.79           H  
ATOM   3819  HB1 ALA A1036      34.643  56.313  14.756  1.00 66.06           H  
ATOM   3820  HB2 ALA A1036      34.354  54.558  14.826  1.00 66.06           H  
ATOM   3821  HB3 ALA A1036      33.431  55.655  15.882  1.00 66.06           H  
ATOM   3822  N   ALA A1037      35.464  52.954  17.043  1.00 66.51           N  
ATOM   3823  CA  ALA A1037      35.228  51.762  17.874  1.00 66.27           C  
ATOM   3824  C   ALA A1037      36.065  51.815  19.148  1.00 69.28           C  
ATOM   3825  O   ALA A1037      35.545  51.529  20.220  1.00 70.80           O  
ATOM   3826  CB  ALA A1037      35.544  50.498  17.094  1.00 66.80           C  
ATOM   3827  H   ALA A1037      35.897  52.831  16.139  1.00 66.51           H  
ATOM   3828  HA  ALA A1037      34.174  51.748  18.153  1.00 66.27           H  
ATOM   3829  HB1 ALA A1037      34.925  50.460  16.198  1.00 66.80           H  
ATOM   3830  HB2 ALA A1037      36.596  50.500  16.809  1.00 66.80           H  
ATOM   3831  HB3 ALA A1037      35.338  49.627  17.715  1.00 66.80           H  
ATOM   3832  N   LEU A1038      37.333  52.239  19.041  1.00 64.32           N  
ATOM   3833  CA  LEU A1038      38.231  52.349  20.188  1.00 65.30           C  
ATOM   3834  C   LEU A1038      37.826  53.513  21.098  1.00 71.07           C  
ATOM   3835  O   LEU A1038      37.957  53.387  22.317  1.00 71.47           O  
ATOM   3836  CB  LEU A1038      39.699  52.465  19.745  1.00 65.48           C  
ATOM   3837  CG  LEU A1038      40.300  51.181  19.150  1.00 68.74           C  
ATOM   3838  CD1 LEU A1038      41.584  51.463  18.403  1.00 69.15           C  
ATOM   3839  CD2 LEU A1038      40.487  50.101  20.211  1.00 71.28           C  
ATOM   3840  H   LEU A1038      37.682  52.493  18.128  1.00 64.32           H  
ATOM   3841  HA  LEU A1038      38.140  51.430  20.767  1.00 65.30           H  
ATOM   3842  HB2 LEU A1038      40.294  52.746  20.614  1.00 65.48           H  
ATOM   3843  HB3 LEU A1038      39.764  53.250  18.991  1.00 65.48           H  
ATOM   3844  HG  LEU A1038      39.584  50.794  18.425  1.00 68.74           H  
ATOM   3845 HD11 LEU A1038      41.395  52.198  17.621  1.00 69.15           H  
ATOM   3846 HD12 LEU A1038      42.329  51.853  19.096  1.00 69.15           H  
ATOM   3847 HD13 LEU A1038      41.953  50.541  17.954  1.00 69.15           H  
ATOM   3848 HD21 LEU A1038      41.199  50.447  20.960  1.00 71.28           H  
ATOM   3849 HD22 LEU A1038      39.530  49.891  20.689  1.00 71.28           H  
ATOM   3850 HD23 LEU A1038      40.866  49.193  19.742  1.00 71.28           H  
ATOM   3851  N   ASP A1039      37.282  54.612  20.516  1.00 68.27           N  
ATOM   3852  CA  ASP A1039      36.776  55.768  21.269  1.00 69.65           C  
ATOM   3853  C   ASP A1039      35.517  55.377  22.063  1.00 74.03           C  
ATOM   3854  O   ASP A1039      35.402  55.743  23.238  1.00 76.48           O  
ATOM   3855  CB  ASP A1039      36.487  56.955  20.339  1.00 71.84           C  
ATOM   3856  CG  ASP A1039      37.645  57.933  20.172  1.00 94.92           C  
ATOM   3857  OD1 ASP A1039      38.538  57.965  21.059  1.00 98.34           O  
ATOM   3858  OD2 ASP A1039      37.633  58.706  19.184  1.00105.54           O1-
ATOM   3859  H   ASP A1039      37.222  54.637  19.508  1.00 68.27           H  
ATOM   3860  HA  ASP A1039      37.548  56.080  21.972  1.00 69.65           H  
ATOM   3861  HB2 ASP A1039      35.636  57.503  20.743  1.00 71.84           H  
ATOM   3862  HB3 ASP A1039      36.231  56.561  19.355  1.00 71.84           H  
ATOM   3863  N   ALA A1040      34.605  54.590  21.436  1.00 68.16           N  
ATOM   3864  CA  ALA A1040      33.398  54.068  22.073  1.00 68.38           C  
ATOM   3865  C   ALA A1040      33.784  53.150  23.229  1.00 72.39           C  
ATOM   3866  O   ALA A1040      33.186  53.252  24.292  1.00 73.68           O  
ATOM   3867  CB  ALA A1040      32.546  53.318  21.062  1.00 67.87           C  
ATOM   3868  H   ALA A1040      34.771  54.351  20.469  1.00 68.16           H  
ATOM   3869  HA  ALA A1040      32.812  54.901  22.461  1.00 68.38           H  
ATOM   3870  HB1 ALA A1040      32.269  53.991  20.250  1.00 67.87           H  
ATOM   3871  HB2 ALA A1040      33.113  52.478  20.660  1.00 67.87           H  
ATOM   3872  HB3 ALA A1040      31.645  52.947  21.550  1.00 67.87           H  
ATOM   3873  N   GLN A1041      34.828  52.299  23.036  1.00 67.85           N  
ATOM   3874  CA  GLN A1041      35.347  51.386  24.059  1.00 69.37           C  
ATOM   3875  C   GLN A1041      35.882  52.190  25.238  1.00 76.07           C  
ATOM   3876  O   GLN A1041      35.475  51.942  26.373  1.00 78.91           O  
ATOM   3877  CB  GLN A1041      36.433  50.461  23.484  1.00 69.39           C  
ATOM   3878  CG  GLN A1041      36.851  49.332  24.430  1.00 72.85           C  
ATOM   3879  CD  GLN A1041      37.929  48.432  23.869  1.00 87.78           C  
ATOM   3880  OE1 GLN A1041      38.329  48.529  22.705  1.00 87.24           O  
ATOM   3881  NE2 GLN A1041      38.453  47.544  24.698  1.00 76.19           N  
ATOM   3882  H   GLN A1041      35.274  52.296  22.130  1.00 67.85           H  
ATOM   3883  HA  GLN A1041      34.532  50.750  24.404  1.00 69.37           H  
ATOM   3884  HB2 GLN A1041      37.313  51.064  23.259  1.00 69.39           H  
ATOM   3885  HB3 GLN A1041      36.053  50.015  22.565  1.00 69.39           H  
ATOM   3886  HG2 GLN A1041      35.973  48.723  24.647  1.00 72.85           H  
ATOM   3887  HG3 GLN A1041      37.221  49.777  25.353  1.00 72.85           H  
ATOM   3888 HE21 GLN A1041      38.114  47.478  25.647  1.00 76.19           H  
ATOM   3889 HE22 GLN A1041      39.192  46.932  24.382  1.00 76.19           H  
ATOM   3890  N   LYS A1042      36.741  53.191  24.956  1.00 71.73           N  
ATOM   3891  CA  LYS A1042      37.318  54.093  25.952  1.00 74.02           C  
ATOM   3892  C   LYS A1042      36.200  54.691  26.826  1.00 80.37           C  
ATOM   3893  O   LYS A1042      36.302  54.638  28.047  1.00 82.27           O  
ATOM   3894  CB  LYS A1042      38.140  55.191  25.257  1.00 75.24           C  
ATOM   3895  CG  LYS A1042      39.196  55.843  26.154  1.00 90.27           C  
ATOM   3896  CD  LYS A1042      40.211  56.666  25.355  1.00 93.62           C  
ATOM   3897  CE  LYS A1042      39.856  58.129  25.275  1.00 98.78           C  
ATOM   3898  NZ  LYS A1042      40.328  58.741  24.005  1.00107.47           N1+
ATOM   3899  H   LYS A1042      37.004  53.327  23.990  1.00 71.73           H  
ATOM   3900  HA  LYS A1042      37.992  53.535  26.602  1.00 74.02           H  
ATOM   3901  HB2 LYS A1042      37.455  55.967  24.915  1.00 75.24           H  
ATOM   3902  HB3 LYS A1042      38.646  54.749  24.399  1.00 75.24           H  
ATOM   3903  HG2 LYS A1042      39.728  55.060  26.695  1.00 90.27           H  
ATOM   3904  HG3 LYS A1042      38.695  56.500  26.865  1.00 90.27           H  
ATOM   3905  HD2 LYS A1042      40.262  56.266  24.342  1.00 93.62           H  
ATOM   3906  HD3 LYS A1042      41.186  56.572  25.832  1.00 93.62           H  
ATOM   3907  HE2 LYS A1042      40.319  58.651  26.112  1.00 98.78           H  
ATOM   3908  HE3 LYS A1042      38.773  58.233  25.336  1.00 98.78           H  
ATOM   3909  HZ1 LYS A1042      41.332  58.649  23.940  1.00107.47           H  
ATOM   3910  HZ2 LYS A1042      39.895  58.270  23.223  1.00107.47           H  
ATOM   3911  HZ3 LYS A1042      40.078  59.719  23.989  1.00107.47           H  
ATOM   3912  N   ALA A1043      35.098  55.163  26.186  1.00 76.71           N  
ATOM   3913  CA  ALA A1043      33.912  55.766  26.818  1.00 78.52           C  
ATOM   3914  C   ALA A1043      32.955  54.726  27.430  1.00 85.94           C  
ATOM   3915  O   ALA A1043      32.036  55.115  28.158  1.00 88.38           O  
ATOM   3916  CB  ALA A1043      33.158  56.612  25.803  1.00 77.12           C  
ATOM   3917  H   ALA A1043      35.092  55.094  25.178  1.00 76.71           H  
ATOM   3918  HA  ALA A1043      34.277  56.385  27.637  1.00 78.52           H  
ATOM   3919  HB1 ALA A1043      33.824  57.375  25.399  1.00 77.12           H  
ATOM   3920  HB2 ALA A1043      32.801  55.976  24.993  1.00 77.12           H  
ATOM   3921  HB3 ALA A1043      32.309  57.092  26.289  1.00 77.12           H  
ATOM   3922  N   THR A1044      33.166  53.420  27.152  1.00 83.26           N  
ATOM   3923  CA  THR A1044      32.311  52.347  27.680  1.00 86.35           C  
ATOM   3924  C   THR A1044      33.153  51.390  28.583  1.00 97.37           C  
ATOM   3925  O   THR A1044      33.540  50.300  28.134  1.00 95.63           O  
ATOM   3926  CB  THR A1044      31.576  51.624  26.520  1.00 83.01           C  
ATOM   3927  OG1 THR A1044      31.012  52.605  25.644  1.00 75.89           O  
ATOM   3928  CG2 THR A1044      30.481  50.685  27.001  1.00 80.98           C  
ATOM   3929  H   THR A1044      33.943  53.171  26.557  1.00 83.26           H  
ATOM   3930  HA  THR A1044      31.532  52.767  28.316  1.00 86.35           H  
ATOM   3931  HB  THR A1044      32.312  51.010  26.001  1.00 83.01           H  
ATOM   3932 HG21 THR A1044      30.909  49.942  27.674  1.00 80.98           H  
ATOM   3933 HG22 THR A1044      29.718  51.257  27.529  1.00 80.98           H  
ATOM   3934 HG23 THR A1044      30.031  50.183  26.145  1.00 80.98           H  
ATOM   3935  HG1 THR A1044      31.729  53.160  25.329  1.00 75.89           H  
ATOM   3936  N   PRO A1045      33.425  51.771  29.864  1.00102.23           N  
ATOM   3937  CA  PRO A1045      34.173  50.869  30.765  1.00106.81           C  
ATOM   3938  C   PRO A1045      33.348  49.624  31.145  1.00117.61           C  
ATOM   3939  O   PRO A1045      32.120  49.669  30.994  1.00117.72           O  
ATOM   3940  CB  PRO A1045      34.463  51.753  31.994  1.00112.50           C  
ATOM   3941  CG  PRO A1045      34.172  53.167  31.555  1.00114.67           C  
ATOM   3942  CD  PRO A1045      33.059  53.015  30.569  1.00107.06           C  
ATOM   3943  HA  PRO A1045      35.077  50.471  30.305  1.00106.81           H  
ATOM   3944  HB2 PRO A1045      35.506  51.655  32.295  1.00112.50           H  
ATOM   3945  HB3 PRO A1045      33.817  51.472  32.826  1.00112.50           H  
ATOM   3946  HG2 PRO A1045      35.048  53.615  31.086  1.00114.67           H  
ATOM   3947  HG3 PRO A1045      33.860  53.779  32.401  1.00114.67           H  
ATOM   3948  HD2 PRO A1045      32.098  52.914  31.073  1.00107.06           H  
ATOM   3949  HD3 PRO A1045      33.023  53.861  29.882  1.00107.06           H  
ATOM   3950  N   PRO A1046      33.971  48.499  31.607  1.00119.71           N  
ATOM   3951  CA  PRO A1046      33.172  47.297  31.938  1.00123.98           C  
ATOM   3952  C   PRO A1046      32.100  47.558  33.001  1.00135.62           C  
ATOM   3953  O   PRO A1046      32.347  48.296  33.962  1.00137.68           O  
ATOM   3954  CB  PRO A1046      34.217  46.296  32.442  1.00128.33           C  
ATOM   3955  CG  PRO A1046      35.506  46.767  31.882  1.00128.68           C  
ATOM   3956  CD  PRO A1046      35.412  48.256  31.830  1.00121.91           C  
ATOM   3957  HA  PRO A1046      32.609  46.942  31.075  1.00123.98           H  
ATOM   3958  HB2 PRO A1046      33.989  45.292  32.084  1.00128.33           H  
ATOM   3959  HB3 PRO A1046      34.251  46.295  33.531  1.00128.33           H  
ATOM   3960  HG2 PRO A1046      35.655  46.362  30.881  1.00128.68           H  
ATOM   3961  HG3 PRO A1046      36.332  46.462  32.524  1.00128.68           H  
ATOM   3962  HD2 PRO A1046      35.742  48.701  32.769  1.00121.91           H  
ATOM   3963  HD3 PRO A1046      36.007  48.656  31.009  1.00121.91           H  
ATOM   3964  N   LYS A1047      30.895  46.968  32.799  1.00136.18           N  
ATOM   3965  CA  LYS A1047      29.728  47.111  33.681  1.00142.56           C  
ATOM   3966  C   LYS A1047      29.961  46.417  35.035  1.00155.68           C  
ATOM   3967  O   LYS A1047      30.755  45.476  35.122  1.00156.06           O  
ATOM   3968  CB  LYS A1047      28.436  46.589  32.989  1.00145.15           C  
ATOM   3969  CG  LYS A1047      27.979  45.160  33.326  1.00162.44           C  
ATOM   3970  CD  LYS A1047      28.675  44.083  32.495  1.00167.55           C  
ATOM   3971  CE  LYS A1047      28.346  42.684  32.965  1.00179.71           C  
ATOM   3972  NZ  LYS A1047      26.956  42.280  32.617  1.00188.34           N1+
ATOM   3973  H   LYS A1047      30.792  46.386  31.980  1.00136.18           H  
ATOM   3974  HA  LYS A1047      29.590  48.174  33.880  1.00142.56           H  
ATOM   3975  HB2 LYS A1047      28.601  46.634  31.913  1.00145.15           H  
ATOM   3976  HB3 LYS A1047      27.624  47.264  33.261  1.00145.15           H  
ATOM   3977  HG2 LYS A1047      26.906  45.091  33.150  1.00162.44           H  
ATOM   3978  HG3 LYS A1047      28.187  44.971  34.379  1.00162.44           H  
ATOM   3979  HD2 LYS A1047      29.753  44.230  32.564  1.00167.55           H  
ATOM   3980  HD3 LYS A1047      28.360  44.186  31.456  1.00167.55           H  
ATOM   3981  HE2 LYS A1047      28.462  42.642  34.048  1.00179.71           H  
ATOM   3982  HE3 LYS A1047      29.041  41.986  32.498  1.00179.71           H  
ATOM   3983  HZ1 LYS A1047      26.841  42.301  31.614  1.00188.34           H  
ATOM   3984  HZ2 LYS A1047      26.302  42.920  33.044  1.00188.34           H  
ATOM   3985  N   LEU A1048      29.262  46.894  36.082  1.00159.56           N  
ATOM   3986  CA  LEU A1048      29.351  46.342  37.431  1.00167.94           C  
ATOM   3987  C   LEU A1048      28.142  45.442  37.712  1.00179.05           C  
ATOM   3988  O   LEU A1048      27.033  45.938  37.928  1.00181.95           O  
ATOM   3989  CB  LEU A1048      29.479  47.491  38.455  1.00  0.00           C  
ATOM   3990  CG  LEU A1048      29.660  47.024  39.918  1.00  0.00           C  
ATOM   3991  CD1 LEU A1048      30.957  46.222  40.126  1.00  0.00           C  
ATOM   3992  CD2 LEU A1048      29.657  48.238  40.859  1.00  0.00           C  
ATOM   3993  H   LEU A1048      28.367  47.362  36.000  1.00159.56           H  
ATOM   3994  HA  LEU A1048      30.242  45.720  37.521  1.00167.94           H  
ATOM   3995  HB2 LEU A1048      30.336  48.109  38.182  1.00  0.00           H  
ATOM   3996  HB3 LEU A1048      28.589  48.119  38.391  1.00  0.00           H  
ATOM   3997  HG  LEU A1048      28.818  46.389  40.196  1.00  0.00           H  
ATOM   3998 HD11 LEU A1048      30.930  45.300  39.545  1.00  0.00           H  
ATOM   3999 HD12 LEU A1048      31.819  46.815  39.822  1.00  0.00           H  
ATOM   4000 HD13 LEU A1048      31.059  45.957  41.180  1.00  0.00           H  
ATOM   4001 HD21 LEU A1048      30.500  48.894  40.633  1.00  0.00           H  
ATOM   4002 HD22 LEU A1048      28.728  48.798  40.739  1.00  0.00           H  
ATOM   4003 HD23 LEU A1048      29.729  47.906  41.896  1.00  0.00           H  
ATOM   4004  N   GLU A1049      28.364  44.111  37.664  1.00178.23           N  
ATOM   4005  CA  GLU A1049      27.356  43.074  37.913  1.00218.10           C  
ATOM   4006  C   GLU A1049      28.039  41.776  38.353  1.00218.79           C  
ATOM   4007  O   GLU A1049      28.329  41.060  39.323  1.00197.10           O  
ATOM   4008  CB  GLU A1049      26.477  42.842  36.661  1.00218.77           C  
ATOM   4009  CG  GLU A1049      25.316  41.867  36.847  1.00223.06           C  
ATOM   4010  CD  GLU A1049      24.345  42.141  37.982  1.00225.79           C  
ATOM   4011  OE1 GLU A1049      23.817  43.274  38.063  1.00219.47           O  
ATOM   4012  OE2 GLU A1049      24.090  41.208  38.776  1.00208.82           O1-
ATOM   4013  H   GLU A1049      29.300  43.804  37.438  1.00178.23           H  
ATOM   4014  HA  GLU A1049      26.700  43.412  38.716  1.00218.10           H  
ATOM   4015  HB2 GLU A1049      27.117  42.455  35.868  1.00218.77           H  
ATOM   4016  HB3 GLU A1049      26.063  43.804  36.358  1.00218.77           H  
ATOM   4017  HG2 GLU A1049      25.744  40.878  37.015  1.00223.06           H  
ATOM   4018  HG3 GLU A1049      24.742  41.862  35.920  1.00223.06           H  
ATOM   4019  N   ASP A1050      28.578  41.227  37.241  1.00  0.00           N  
ATOM   4020  CA  ASP A1050      28.965  39.809  37.088  1.00  0.00           C  
ATOM   4021  C   ASP A1050      30.217  39.378  37.880  1.00  0.00           C  
ATOM   4022  O   ASP A1050      30.380  38.197  38.177  1.00  0.00           O  
ATOM   4023  CB  ASP A1050      29.222  39.503  35.576  1.00  0.00           C  
ATOM   4024  CG  ASP A1050      29.454  38.019  35.288  1.00  0.00           C  
ATOM   4025  OD1 ASP A1050      28.562  37.174  35.334  1.00  0.00           O  
ATOM   4026  OD2 ASP A1050      30.746  37.710  34.975  1.00  0.00           O1-
ATOM   4027  H   ASP A1050      28.729  41.836  36.449  1.00  0.00           H  
ATOM   4028  HA  ASP A1050      28.129  39.241  37.497  1.00  0.00           H  
ATOM   4029  HB2 ASP A1050      30.105  40.058  35.258  1.00  0.00           H  
ATOM   4030  HB3 ASP A1050      28.357  39.835  35.004  1.00  0.00           H  
ATOM   4031  N   LYS A1051      31.072  40.332  38.259  1.00  0.00           N  
ATOM   4032  CA  LYS A1051      32.269  40.073  39.050  1.00  0.00           C  
ATOM   4033  C   LYS A1051      31.959  39.680  40.507  1.00  0.00           C  
ATOM   4034  O   LYS A1051      32.715  38.919  41.103  1.00  0.00           O  
ATOM   4035  CB  LYS A1051      33.183  41.342  39.065  1.00  0.00           C  
ATOM   4036  CG  LYS A1051      33.357  41.946  37.656  1.00  0.00           C  
ATOM   4037  CD  LYS A1051      34.414  43.063  37.609  1.00  0.00           C  
ATOM   4038  CE  LYS A1051      34.297  43.918  36.337  1.00  0.00           C  
ATOM   4039  NZ  LYS A1051      34.324  43.115  35.100  1.00  0.00           N1+
ATOM   4040  H   LYS A1051      30.879  41.284  37.982  1.00  0.00           H  
ATOM   4041  HA  LYS A1051      32.772  39.230  38.577  1.00  0.00           H  
ATOM   4042  HB2 LYS A1051      34.163  41.066  39.453  1.00  0.00           H  
ATOM   4043  HB3 LYS A1051      32.732  42.092  39.716  1.00  0.00           H  
ATOM   4044  HG2 LYS A1051      32.401  42.359  37.334  1.00  0.00           H  
ATOM   4045  HG3 LYS A1051      33.660  41.153  36.973  1.00  0.00           H  
ATOM   4046  HD2 LYS A1051      35.404  42.609  37.637  1.00  0.00           H  
ATOM   4047  HD3 LYS A1051      34.283  43.707  38.478  1.00  0.00           H  
ATOM   4048  HE2 LYS A1051      35.129  44.621  36.313  1.00  0.00           H  
ATOM   4049  HE3 LYS A1051      33.358  44.469  36.373  1.00  0.00           H  
ATOM   4050  HZ1 LYS A1051      35.190  42.598  35.053  1.00  0.00           H  
ATOM   4051  HZ2 LYS A1051      34.253  43.727  34.300  1.00  0.00           H  
ATOM   4052  N   SER A1052      30.856  40.157  41.098  1.00  0.00           N  
ATOM   4053  CA  SER A1052      30.596  39.972  42.529  1.00  0.00           C  
ATOM   4054  C   SER A1052      30.064  38.569  42.912  1.00  0.00           C  
ATOM   4055  O   SER A1052      30.585  38.004  43.872  1.00  0.00           O  
ATOM   4056  CB  SER A1052      29.577  41.020  43.004  1.00  0.00           C  
ATOM   4057  OG  SER A1052      30.184  42.285  43.141  1.00  0.00           O  
ATOM   4058  H   SER A1052      30.182  40.661  40.540  1.00  0.00           H  
ATOM   4059  HA  SER A1052      31.563  40.087  43.019  1.00  0.00           H  
ATOM   4060  HB2 SER A1052      28.748  41.081  42.298  1.00  0.00           H  
ATOM   4061  HB3 SER A1052      29.185  40.733  43.979  1.00  0.00           H  
ATOM   4062  HG  SER A1052      30.531  42.549  42.285  1.00  0.00           H  
ATOM   4063  N   PRO A1053      29.121  37.938  42.174  1.00  0.00           N  
ATOM   4064  CD  PRO A1053      28.263  38.525  41.154  1.00  0.00           C  
ATOM   4065  CG  PRO A1053      26.909  37.846  41.317  1.00  0.00           C  
ATOM   4066  CB  PRO A1053      27.315  36.430  41.709  1.00  0.00           C  
ATOM   4067  CA  PRO A1053      28.583  36.624  42.552  1.00  0.00           C  
ATOM   4068  C   PRO A1053      29.541  35.437  42.357  1.00  0.00           C  
ATOM   4069  O   PRO A1053      29.270  34.363  42.886  1.00  0.00           O  
ATOM   4070  HA  PRO A1053      28.302  36.659  43.604  1.00  0.00           H  
ATOM   4071  HB2 PRO A1053      27.546  35.864  40.805  1.00  0.00           H  
ATOM   4072  HB3 PRO A1053      26.528  35.928  42.275  1.00  0.00           H  
ATOM   4073  HG2 PRO A1053      26.355  38.315  42.132  1.00  0.00           H  
ATOM   4074  HG3 PRO A1053      26.330  37.866  40.392  1.00  0.00           H  
ATOM   4075  HD2 PRO A1053      28.136  39.595  41.286  1.00  0.00           H  
ATOM   4076  HD3 PRO A1053      28.667  38.309  40.165  1.00  0.00           H  
ATOM   4077  N   ASP A1054      30.596  35.585  41.543  1.00  0.00           N  
ATOM   4078  CA  ASP A1054      31.440  34.465  41.101  1.00  0.00           C  
ATOM   4079  C   ASP A1054      32.946  34.787  40.947  1.00  0.00           C  
ATOM   4080  O   ASP A1054      33.706  33.934  40.492  1.00  0.00           O  
ATOM   4081  CB  ASP A1054      30.930  33.941  39.729  1.00  0.00           C  
ATOM   4082  CG  ASP A1054      29.494  33.426  39.840  1.00  0.00           C  
ATOM   4083  OD1 ASP A1054      29.190  32.391  40.428  1.00  0.00           O  
ATOM   4084  OD2 ASP A1054      28.572  34.227  39.230  1.00  0.00           O1-
ATOM   4085  H   ASP A1054      30.822  36.514  41.216  1.00  0.00           H  
ATOM   4086  HA  ASP A1054      31.358  33.724  41.897  1.00  0.00           H  
ATOM   4087  HB2 ASP A1054      31.576  33.129  39.394  1.00  0.00           H  
ATOM   4088  HB3 ASP A1054      30.963  34.755  39.003  1.00  0.00           H  
ATOM   4089  N   SER A1055      33.380  36.010  41.273  1.00  0.00           N  
ATOM   4090  CA  SER A1055      34.751  36.512  41.112  1.00  0.00           C  
ATOM   4091  C   SER A1055      35.385  36.576  39.686  1.00  0.00           C  
ATOM   4092  O   SER A1055      36.611  36.720  39.622  1.00  0.00           O  
ATOM   4093  CB  SER A1055      35.592  35.636  42.059  1.00  0.00           C  
ATOM   4094  OG  SER A1055      36.801  36.270  42.420  1.00  0.00           O  
ATOM   4095  H   SER A1055      32.702  36.648  41.665  1.00  0.00           H  
ATOM   4096  HA  SER A1055      34.729  37.577  41.342  1.00  0.00           H  
ATOM   4097  HB2 SER A1055      35.028  35.454  42.975  1.00  0.00           H  
ATOM   4098  HB3 SER A1055      35.805  34.677  41.585  1.00  0.00           H  
ATOM   4099  HG  SER A1055      37.319  36.416  41.624  1.00  0.00           H  
ATOM   4100  N   PRO A1056      34.671  36.559  38.532  1.00  0.00           N  
ATOM   4101  CD  PRO A1056      33.240  36.390  38.305  1.00  0.00           C  
ATOM   4102  CG  PRO A1056      32.972  36.749  36.843  1.00  0.00           C  
ATOM   4103  CB  PRO A1056      34.301  36.414  36.173  1.00  0.00           C  
ATOM   4104  CA  PRO A1056      35.327  36.794  37.246  1.00  0.00           C  
ATOM   4105  C   PRO A1056      35.764  38.260  37.117  1.00  0.00           C  
ATOM   4106  O   PRO A1056      34.959  39.177  37.273  1.00  0.00           O  
ATOM   4107  HA  PRO A1056      36.200  36.148  37.148  1.00  0.00           H  
ATOM   4108  HB2 PRO A1056      34.441  36.973  35.246  1.00  0.00           H  
ATOM   4109  HB3 PRO A1056      34.353  35.341  35.983  1.00  0.00           H  
ATOM   4110  HG2 PRO A1056      32.150  36.165  36.429  1.00  0.00           H  
ATOM   4111  HG3 PRO A1056      32.765  37.816  36.746  1.00  0.00           H  
ATOM   4112  HD2 PRO A1056      32.984  35.341  38.440  1.00  0.00           H  
ATOM   4113  HD3 PRO A1056      32.645  37.021  38.963  1.00  0.00           H  
ATOM   4114  N   GLU A1057      36.993  38.494  36.660  1.00  0.00           N  
ATOM   4115  CA  GLU A1057      37.482  39.824  36.279  1.00  0.00           C  
ATOM   4116  C   GLU A1057      36.950  40.287  34.897  1.00  0.00           C  
ATOM   4117  O   GLU A1057      37.675  40.918  34.130  1.00  0.00           O  
ATOM   4118  CB  GLU A1057      39.036  39.831  36.229  1.00  0.00           C  
ATOM   4119  CG  GLU A1057      39.684  39.470  37.575  1.00  0.00           C  
ATOM   4120  CD  GLU A1057      39.241  40.392  38.714  1.00  0.00           C  
ATOM   4121  OE1 GLU A1057      38.349  40.106  39.510  1.00  0.00           O  
ATOM   4122  OE2 GLU A1057      39.925  41.572  38.763  1.00  0.00           O1-
ATOM   4123  H   GLU A1057      37.625  37.711  36.571  1.00  0.00           H  
ATOM   4124  HA  GLU A1057      37.111  40.514  37.036  1.00  0.00           H  
ATOM   4125  HB2 GLU A1057      39.369  40.828  35.940  1.00  0.00           H  
ATOM   4126  HB3 GLU A1057      39.362  39.109  35.482  1.00  0.00           H  
ATOM   4127  HG2 GLU A1057      40.767  39.542  37.471  1.00  0.00           H  
ATOM   4128  HG3 GLU A1057      39.410  38.447  37.830  1.00  0.00           H  
ATOM   4129  N   MET A1058      35.734  39.870  34.520  1.00  0.00           N  
ATOM   4130  CA  MET A1058      35.200  40.001  33.167  1.00  0.00           C  
ATOM   4131  C   MET A1058      33.660  40.003  33.111  1.00  0.00           C  
ATOM   4132  O   MET A1058      32.964  39.472  33.976  1.00  0.00           O  
ATOM   4133  CB  MET A1058      35.829  38.917  32.266  1.00  0.00           C  
ATOM   4134  CG  MET A1058      35.538  37.456  32.659  1.00  0.00           C  
ATOM   4135  SD  MET A1058      33.835  36.847  32.487  1.00  0.00           S  
ATOM   4136  CE  MET A1058      33.591  37.000  30.697  1.00  0.00           C  
ATOM   4137  H   MET A1058      35.148  39.435  35.218  1.00  0.00           H  
ATOM   4138  HA  MET A1058      35.480  40.983  32.786  1.00  0.00           H  
ATOM   4139  HB2 MET A1058      35.513  39.079  31.236  1.00  0.00           H  
ATOM   4140  HB3 MET A1058      36.911  39.054  32.289  1.00  0.00           H  
ATOM   4141  HG2 MET A1058      36.174  36.818  32.045  1.00  0.00           H  
ATOM   4142  HG3 MET A1058      35.845  37.308  33.695  1.00  0.00           H  
ATOM   4143  HE1 MET A1058      33.633  38.049  30.404  1.00  0.00           H  
ATOM   4144  HE2 MET A1058      34.368  36.444  30.174  1.00  0.00           H  
ATOM   4145  HE3 MET A1058      32.615  36.597  30.433  1.00  0.00           H  
ATOM   4146  N   LYS A1059      33.149  40.530  32.002  1.00  0.00           N  
ATOM   4147  CA  LYS A1059      31.818  40.312  31.434  1.00  0.00           C  
ATOM   4148  C   LYS A1059      31.905  40.582  29.920  1.00  0.00           C  
ATOM   4149  O   LYS A1059      33.006  40.910  29.465  1.00  0.00           O  
ATOM   4150  CB  LYS A1059      30.751  41.270  32.106  1.00  0.00           C  
ATOM   4151  CG  LYS A1059      30.273  40.717  33.463  1.00  0.00           C  
ATOM   4152  CD  LYS A1059      29.682  39.293  33.422  1.00  0.00           C  
ATOM   4153  CE  LYS A1059      28.636  39.083  32.315  1.00  0.00           C  
ATOM   4154  NZ  LYS A1059      28.243  37.670  32.206  1.00  0.00           N1+
ATOM   4155  H   LYS A1059      33.752  41.157  31.489  1.00  0.00           H  
ATOM   4156  HA  LYS A1059      31.496  39.288  31.622  1.00  0.00           H  
ATOM   4157  HB2 LYS A1059      29.893  41.366  31.441  1.00  0.00           H  
ATOM   4158  HB3 LYS A1059      31.202  42.249  32.263  1.00  0.00           H  
ATOM   4159  HG2 LYS A1059      29.506  41.390  33.849  1.00  0.00           H  
ATOM   4160  HG3 LYS A1059      31.125  40.710  34.144  1.00  0.00           H  
ATOM   4161  HD2 LYS A1059      29.209  39.089  34.384  1.00  0.00           H  
ATOM   4162  HD3 LYS A1059      30.498  38.587  33.262  1.00  0.00           H  
ATOM   4163  HE2 LYS A1059      29.057  39.408  31.364  1.00  0.00           H  
ATOM   4164  HE3 LYS A1059      27.752  39.680  32.544  1.00  0.00           H  
ATOM   4165  HZ1 LYS A1059      27.561  37.566  31.468  1.00  0.00           H  
ATOM   4166  HZ2 LYS A1059      27.842  37.364  33.081  1.00  0.00           H  
ATOM   4167  N   ASP A1060      30.817  40.497  29.126  1.00151.27           N  
ATOM   4168  CA  ASP A1060      31.186  40.353  27.719  1.00145.96           C  
ATOM   4169  C   ASP A1060      31.376  41.733  27.037  1.00143.03           C  
ATOM   4170  O   ASP A1060      31.613  41.774  25.821  1.00138.58           O  
ATOM   4171  CB  ASP A1060      30.132  39.512  26.972  1.00149.30           C  
ATOM   4172  CG  ASP A1060      30.649  38.849  25.708  1.00157.15           C  
ATOM   4173  OD1 ASP A1060      31.324  37.798  25.820  1.00159.83           O  
ATOM   4174  OD2 ASP A1060      30.375  39.378  24.606  1.00158.91           O1-
ATOM   4175  H   ASP A1060      29.877  40.456  29.494  1.00151.27           H  
ATOM   4176  HA  ASP A1060      32.143  39.833  27.674  1.00145.96           H  
ATOM   4177  HB2 ASP A1060      29.303  40.165  26.701  1.00149.30           H  
ATOM   4178  HB3 ASP A1060      29.776  38.733  27.646  1.00149.30           H  
ATOM   4179  N   PHE A1061      31.272  42.842  27.817  1.00138.84           N  
ATOM   4180  CA  PHE A1061      31.463  44.221  27.335  1.00133.37           C  
ATOM   4181  C   PHE A1061      32.932  44.448  26.917  1.00132.13           C  
ATOM   4182  O   PHE A1061      33.202  45.202  25.977  1.00127.24           O  
ATOM   4183  CB  PHE A1061      31.026  45.216  28.430  1.00  0.00           C  
ATOM   4184  CG  PHE A1061      31.448  44.776  29.818  1.00  0.00           C  
ATOM   4185  CD1 PHE A1061      32.798  44.869  30.204  1.00  0.00           C  
ATOM   4186  CE1 PHE A1061      33.245  44.200  31.355  1.00  0.00           C  
ATOM   4187  CZ  PHE A1061      32.343  43.437  32.115  1.00  0.00           C  
ATOM   4188  CE2 PHE A1061      30.986  43.385  31.762  1.00  0.00           C  
ATOM   4189  CD2 PHE A1061      30.536  44.057  30.616  1.00  0.00           C  
ATOM   4190  H   PHE A1061      31.898  42.646  28.586  1.00138.84           H  
ATOM   4191  HA  PHE A1061      30.844  44.387  26.454  1.00133.37           H  
ATOM   4192  HB2 PHE A1061      31.431  46.207  28.219  1.00  0.00           H  
ATOM   4193  HB3 PHE A1061      29.938  45.298  28.403  1.00  0.00           H  
ATOM   4194  HD1 PHE A1061      33.508  45.401  29.586  1.00  0.00           H  
ATOM   4195  HD2 PHE A1061      29.504  43.957  30.310  1.00  0.00           H  
ATOM   4196  HE1 PHE A1061      34.287  44.246  31.637  1.00  0.00           H  
ATOM   4197  HE2 PHE A1061      30.294  42.805  32.355  1.00  0.00           H  
ATOM   4198  HZ  PHE A1061      32.691  42.907  32.990  1.00  0.00           H  
ATOM   4199  N   ARG A1062      33.869  43.763  27.608  1.00129.94           N  
ATOM   4200  CA  ARG A1062      35.305  43.803  27.331  1.00127.01           C  
ATOM   4201  C   ARG A1062      35.606  43.031  26.039  1.00125.29           C  
ATOM   4202  O   ARG A1062      36.275  43.571  25.153  1.00121.35           O  
ATOM   4203  CB  ARG A1062      36.057  43.218  28.541  1.00  0.00           C  
ATOM   4204  CG  ARG A1062      37.580  43.374  28.409  1.00  0.00           C  
ATOM   4205  CD  ARG A1062      38.316  42.849  29.651  1.00  0.00           C  
ATOM   4206  NE  ARG A1062      38.159  41.396  29.830  1.00  0.00           N  
ATOM   4207  CZ  ARG A1062      38.843  40.441  29.173  1.00  0.00           C  
ATOM   4208  NH1 ARG A1062      38.585  39.155  29.446  1.00  0.00           N  
ATOM   4209  NH2 ARG A1062      39.775  40.740  28.256  1.00  0.00           N1+
ATOM   4210  H   ARG A1062      33.537  42.809  27.645  1.00129.94           H  
ATOM   4211  HA  ARG A1062      35.640  44.829  27.181  1.00127.01           H  
ATOM   4212  HB2 ARG A1062      35.736  43.742  29.442  1.00  0.00           H  
ATOM   4213  HB3 ARG A1062      35.802  42.163  28.650  1.00  0.00           H  
ATOM   4214  HG2 ARG A1062      37.933  42.840  27.526  1.00  0.00           H  
ATOM   4215  HG3 ARG A1062      37.816  44.431  28.290  1.00  0.00           H  
ATOM   4216  HD2 ARG A1062      39.375  43.089  29.562  1.00  0.00           H  
ATOM   4217  HD3 ARG A1062      37.926  43.355  30.534  1.00  0.00           H  
ATOM   4218  HE  ARG A1062      37.470  41.103  30.508  1.00  0.00           H  
ATOM   4219 HH11 ARG A1062      39.091  38.425  28.963  1.00  0.00           H  
ATOM   4220 HH12 ARG A1062      37.885  38.916  30.134  1.00  0.00           H  
ATOM   4221 HH21 ARG A1062      39.978  41.705  28.041  1.00  0.00           H  
ATOM   4222 HH22 ARG A1062      40.271  40.001  27.780  1.00  0.00           H  
ATOM   4223  N   HIS A1063      35.077  41.779  25.934  1.00121.18           N  
ATOM   4224  CA  HIS A1063      35.228  40.864  24.795  1.00118.21           C  
ATOM   4225  C   HIS A1063      34.552  41.384  23.527  1.00112.41           C  
ATOM   4226  O   HIS A1063      35.110  41.231  22.441  1.00110.27           O  
ATOM   4227  CB  HIS A1063      34.646  39.480  25.124  1.00124.05           C  
ATOM   4228  CG  HIS A1063      35.329  38.770  26.248  1.00132.64           C  
ATOM   4229  ND1 HIS A1063      36.541  38.127  26.064  1.00135.68           N  
ATOM   4230  CD2 HIS A1063      34.923  38.585  27.526  1.00139.22           C  
ATOM   4231  CE1 HIS A1063      36.843  37.591  27.236  1.00140.31           C  
ATOM   4232  NE2 HIS A1063      35.900  37.841  28.147  1.00142.96           N  
ATOM   4233  H   HIS A1063      34.528  41.449  26.715  1.00121.18           H  
ATOM   4234  HA  HIS A1063      36.300  40.791  24.610  1.00118.21           H  
ATOM   4235  HB2 HIS A1063      34.723  38.858  24.232  1.00124.05           H  
ATOM   4236  HB3 HIS A1063      33.596  39.607  25.389  1.00124.05           H  
ATOM   4237  HD1 HIS A1063      37.120  38.074  25.154  1.00135.68           H  
ATOM   4238  HD2 HIS A1063      34.010  38.950  27.972  1.00139.22           H  
ATOM   4239  HE1 HIS A1063      37.740  37.022  27.431  1.00140.31           H  
ATOM   4240  N   GLY A1064      33.351  41.948  23.674  1.00103.99           N  
ATOM   4241  CA  GLY A1064      32.541  42.473  22.580  1.00 98.85           C  
ATOM   4242  C   GLY A1064      33.253  43.464  21.682  1.00 94.03           C  
ATOM   4243  O   GLY A1064      33.181  43.356  20.454  1.00 90.88           O  
ATOM   4244  H   GLY A1064      32.976  42.016  24.609  1.00103.99           H  
ATOM   4245  HA2 GLY A1064      31.671  42.969  23.010  1.00 98.85           H  
ATOM   4246  HA3 GLY A1064      32.214  41.633  21.967  1.00 98.85           H  
ATOM   4247  N   PHE A1065      33.956  44.429  22.295  1.00 86.79           N  
ATOM   4248  CA  PHE A1065      34.705  45.440  21.563  1.00 82.03           C  
ATOM   4249  C   PHE A1065      35.892  44.812  20.820  1.00 84.27           C  
ATOM   4250  O   PHE A1065      36.140  45.192  19.673  1.00 82.31           O  
ATOM   4251  CB  PHE A1065      35.167  46.575  22.490  1.00 83.34           C  
ATOM   4252  CG  PHE A1065      34.144  47.673  22.692  1.00 83.35           C  
ATOM   4253  CD1 PHE A1065      33.868  48.588  21.677  1.00 82.70           C  
ATOM   4254  CD2 PHE A1065      33.479  47.811  23.904  1.00 86.68           C  
ATOM   4255  CE1 PHE A1065      32.923  49.602  21.864  1.00 82.85           C  
ATOM   4256  CE2 PHE A1065      32.534  48.825  24.087  1.00 89.09           C  
ATOM   4257  CZ  PHE A1065      32.257  49.708  23.063  1.00 84.30           C  
ATOM   4258  H   PHE A1065      33.966  44.455  23.305  1.00 86.79           H  
ATOM   4259  HA  PHE A1065      34.037  45.876  20.820  1.00 82.03           H  
ATOM   4260  HB2 PHE A1065      36.065  47.020  22.062  1.00 83.34           H  
ATOM   4261  HB3 PHE A1065      35.403  46.145  23.464  1.00 83.34           H  
ATOM   4262  HD1 PHE A1065      34.390  48.513  20.735  1.00 82.70           H  
ATOM   4263  HD2 PHE A1065      33.694  47.128  24.713  1.00 86.68           H  
ATOM   4264  HE1 PHE A1065      32.716  50.301  21.067  1.00 82.85           H  
ATOM   4265  HE2 PHE A1065      32.019  48.918  25.032  1.00 89.09           H  
ATOM   4266  HZ  PHE A1065      31.517  50.482  23.203  1.00 84.30           H  
ATOM   4267  N   ASP A1066      36.579  43.819  21.438  1.00 81.71           N  
ATOM   4268  CA  ASP A1066      37.714  43.092  20.840  1.00 81.63           C  
ATOM   4269  C   ASP A1066      37.295  42.361  19.550  1.00 83.43           C  
ATOM   4270  O   ASP A1066      38.082  42.282  18.602  1.00 82.13           O  
ATOM   4271  CB  ASP A1066      38.319  42.082  21.834  1.00 87.53           C  
ATOM   4272  CG  ASP A1066      38.704  42.630  23.200  1.00105.08           C  
ATOM   4273  OD1 ASP A1066      38.942  43.860  23.310  1.00104.72           O  
ATOM   4274  OD2 ASP A1066      38.799  41.824  24.157  1.00116.44           O1-
ATOM   4275  H   ASP A1066      36.294  43.560  22.372  1.00 81.71           H  
ATOM   4276  HA  ASP A1066      38.471  43.835  20.591  1.00 81.63           H  
ATOM   4277  HB2 ASP A1066      39.217  41.665  21.378  1.00 87.53           H  
ATOM   4278  HB3 ASP A1066      37.587  41.289  21.988  1.00 87.53           H  
ATOM   4279  N   ILE A1067      36.048  41.846  19.523  1.00 79.55           N  
ATOM   4280  CA  ILE A1067      35.458  41.152  18.383  1.00 79.31           C  
ATOM   4281  C   ILE A1067      35.230  42.155  17.258  1.00 81.74           C  
ATOM   4282  O   ILE A1067      35.658  41.906  16.130  1.00 81.98           O  
ATOM   4283  CB  ILE A1067      34.150  40.401  18.787  1.00 84.39           C  
ATOM   4284  CG1 ILE A1067      34.472  39.146  19.626  1.00 88.12           C  
ATOM   4285  CG2 ILE A1067      33.307  40.032  17.557  1.00 85.04           C  
ATOM   4286  CD1 ILE A1067      33.390  38.712  20.566  1.00 97.26           C  
ATOM   4287  H   ILE A1067      35.481  41.948  20.353  1.00 79.55           H  
ATOM   4288  HA  ILE A1067      36.144  40.384  18.027  1.00 79.31           H  
ATOM   4289  HB  ILE A1067      33.559  41.081  19.400  1.00 84.39           H  
ATOM   4290 HG12 ILE A1067      35.366  39.354  20.214  1.00 88.12           H  
ATOM   4291 HG13 ILE A1067      34.672  38.324  18.939  1.00 88.12           H  
ATOM   4292 HG21 ILE A1067      33.066  40.936  16.997  1.00 85.04           H  
ATOM   4293 HG22 ILE A1067      33.872  39.350  16.921  1.00 85.04           H  
ATOM   4294 HG23 ILE A1067      32.385  39.548  17.880  1.00 85.04           H  
ATOM   4295 HD11 ILE A1067      33.171  39.519  21.265  1.00 97.26           H  
ATOM   4296 HD12 ILE A1067      32.492  38.469  19.999  1.00 97.26           H  
ATOM   4297 HD13 ILE A1067      33.720  37.832  21.118  1.00 97.26           H  
ATOM   4298  N   LEU A1068      34.575  43.287  17.568  1.00 77.32           N  
ATOM   4299  CA  LEU A1068      34.278  44.326  16.585  1.00 74.89           C  
ATOM   4300  C   LEU A1068      35.558  45.008  16.104  1.00 76.10           C  
ATOM   4301  O   LEU A1068      35.718  45.166  14.888  1.00 74.71           O  
ATOM   4302  CB  LEU A1068      33.264  45.351  17.122  1.00 74.38           C  
ATOM   4303  CG  LEU A1068      31.908  44.794  17.627  1.00 81.34           C  
ATOM   4304  CD1 LEU A1068      31.001  45.920  18.099  1.00 81.51           C  
ATOM   4305  CD2 LEU A1068      31.191  43.946  16.562  1.00 84.09           C  
ATOM   4306  H   LEU A1068      34.275  43.425  18.522  1.00 77.32           H  
ATOM   4307  HA  LEU A1068      33.815  43.839  15.727  1.00 74.89           H  
ATOM   4308  HB2 LEU A1068      33.052  46.057  16.319  1.00 74.38           H  
ATOM   4309  HB3 LEU A1068      33.735  45.876  17.953  1.00 74.38           H  
ATOM   4310  HG  LEU A1068      32.132  44.140  18.470  1.00 81.34           H  
ATOM   4311 HD11 LEU A1068      31.504  46.489  18.881  1.00 81.51           H  
ATOM   4312 HD12 LEU A1068      30.773  46.578  17.261  1.00 81.51           H  
ATOM   4313 HD13 LEU A1068      30.076  45.500  18.494  1.00 81.51           H  
ATOM   4314 HD21 LEU A1068      30.951  44.570  15.701  1.00 84.09           H  
ATOM   4315 HD22 LEU A1068      31.842  43.130  16.249  1.00 84.09           H  
ATOM   4316 HD23 LEU A1068      30.272  43.537  16.981  1.00 84.09           H  
ATOM   4317  N   VAL A1069      36.503  45.327  17.026  1.00 72.02           N  
ATOM   4318  CA  VAL A1069      37.787  45.944  16.647  1.00 71.44           C  
ATOM   4319  C   VAL A1069      38.605  44.931  15.820  1.00 77.37           C  
ATOM   4320  O   VAL A1069      39.207  45.311  14.812  1.00 77.25           O  
ATOM   4321  CB  VAL A1069      38.577  46.522  17.852  1.00 75.48           C  
ATOM   4322  CG1 VAL A1069      40.008  46.874  17.474  1.00 75.67           C  
ATOM   4323  CG2 VAL A1069      37.873  47.752  18.420  1.00 74.16           C  
ATOM   4324  H   VAL A1069      36.320  45.136  18.001  1.00 72.02           H  
ATOM   4325  HA  VAL A1069      37.578  46.817  16.029  1.00 71.44           H  
ATOM   4326  HB  VAL A1069      38.611  45.745  18.615  1.00 75.48           H  
ATOM   4327 HG11 VAL A1069      40.510  45.988  17.086  1.00 75.67           H  
ATOM   4328 HG12 VAL A1069      40.001  47.651  16.710  1.00 75.67           H  
ATOM   4329 HG13 VAL A1069      40.538  47.235  18.355  1.00 75.67           H  
ATOM   4330 HG21 VAL A1069      37.836  48.533  17.660  1.00 74.16           H  
ATOM   4331 HG22 VAL A1069      36.859  47.485  18.717  1.00 74.16           H  
ATOM   4332 HG23 VAL A1069      38.422  48.116  19.289  1.00 74.16           H  
ATOM   4333  N   GLY A1070      38.541  43.654  16.212  1.00 75.77           N  
ATOM   4334  CA  GLY A1070      39.196  42.550  15.520  1.00 76.65           C  
ATOM   4335  C   GLY A1070      38.817  42.483  14.056  1.00 78.73           C  
ATOM   4336  O   GLY A1070      39.702  42.444  13.202  1.00 80.47           O  
ATOM   4337  H   GLY A1070      38.004  43.440  17.041  1.00 75.77           H  
ATOM   4338  HA2 GLY A1070      38.907  41.615  16.000  1.00 76.65           H  
ATOM   4339  HA3 GLY A1070      40.276  42.679  15.597  1.00 76.65           H  
ATOM   4340  N   GLN A1071      37.502  42.522  13.755  1.00 72.61           N  
ATOM   4341  CA  GLN A1071      36.978  42.487  12.388  1.00 72.81           C  
ATOM   4342  C   GLN A1071      37.439  43.693  11.558  1.00 77.89           C  
ATOM   4343  O   GLN A1071      37.794  43.515  10.393  1.00 79.54           O  
ATOM   4344  CB  GLN A1071      35.444  42.414  12.381  1.00 73.70           C  
ATOM   4345  CG  GLN A1071      34.888  41.015  12.620  1.00 91.72           C  
ATOM   4346  CD  GLN A1071      34.922  40.099  11.412  1.00107.91           C  
ATOM   4347  OE1 GLN A1071      35.459  40.421  10.340  1.00 98.54           O  
ATOM   4348  NE2 GLN A1071      34.329  38.926  11.569  1.00103.35           N  
ATOM   4349  H   GLN A1071      36.841  42.579  14.517  1.00 72.61           H  
ATOM   4350  HA  GLN A1071      37.381  41.585  11.928  1.00 72.81           H  
ATOM   4351  HB2 GLN A1071      35.089  42.763  11.411  1.00 73.70           H  
ATOM   4352  HB3 GLN A1071      35.066  43.071  13.164  1.00 73.70           H  
ATOM   4353  HG2 GLN A1071      33.851  41.113  12.941  1.00 91.72           H  
ATOM   4354  HG3 GLN A1071      35.472  40.550  13.414  1.00 91.72           H  
ATOM   4355 HE21 GLN A1071      34.305  38.266  10.805  1.00103.35           H  
ATOM   4356 HE22 GLN A1071      33.900  38.691  12.453  1.00103.35           H  
ATOM   4357  N   ILE A1072      37.429  44.911  12.158  1.00 73.43           N  
ATOM   4358  CA  ILE A1072      37.862  46.156  11.515  1.00 72.63           C  
ATOM   4359  C   ILE A1072      39.353  46.018  11.187  1.00 80.28           C  
ATOM   4360  O   ILE A1072      39.735  46.292  10.049  1.00 82.04           O  
ATOM   4361  CB  ILE A1072      37.533  47.431  12.360  1.00 73.27           C  
ATOM   4362  CG1 ILE A1072      36.016  47.558  12.617  1.00 71.90           C  
ATOM   4363  CG2 ILE A1072      38.052  48.691  11.659  1.00 74.23           C  
ATOM   4364  CD1 ILE A1072      35.642  48.371  13.807  1.00 76.32           C  
ATOM   4365  H   ILE A1072      37.101  44.963  13.112  1.00 73.43           H  
ATOM   4366  HA  ILE A1072      37.299  46.305  10.594  1.00 72.63           H  
ATOM   4367  HB  ILE A1072      38.035  47.327  13.322  1.00 73.27           H  
ATOM   4368 HG12 ILE A1072      35.612  46.555  12.753  1.00 71.90           H  
ATOM   4369 HG13 ILE A1072      35.562  48.017  11.739  1.00 71.90           H  
ATOM   4370 HG21 ILE A1072      39.128  48.604  11.505  1.00 74.23           H  
ATOM   4371 HG22 ILE A1072      37.554  48.802  10.696  1.00 74.23           H  
ATOM   4372 HG23 ILE A1072      37.843  49.563  12.278  1.00 74.23           H  
ATOM   4373 HD11 ILE A1072      36.085  47.932  14.701  1.00 76.32           H  
ATOM   4374 HD12 ILE A1072      36.010  49.389  13.682  1.00 76.32           H  
ATOM   4375 HD13 ILE A1072      34.557  48.387  13.909  1.00 76.32           H  
ATOM   4376  N   ASP A1073      40.169  45.523  12.148  1.00 78.60           N  
ATOM   4377  CA  ASP A1073      41.604  45.259  11.950  1.00 81.81           C  
ATOM   4378  C   ASP A1073      41.826  44.182  10.874  1.00 89.46           C  
ATOM   4379  O   ASP A1073      42.800  44.255  10.130  1.00 91.64           O  
ATOM   4380  CB  ASP A1073      42.278  44.816  13.264  1.00 84.82           C  
ATOM   4381  CG  ASP A1073      42.482  45.893  14.318  1.00 96.25           C  
ATOM   4382  OD1 ASP A1073      42.785  47.048  13.942  1.00 96.59           O  
ATOM   4383  OD2 ASP A1073      42.423  45.560  15.523  1.00103.45           O1-
ATOM   4384  H   ASP A1073      39.770  45.323  13.054  1.00 78.60           H  
ATOM   4385  HA  ASP A1073      42.058  46.193  11.618  1.00 81.81           H  
ATOM   4386  HB2 ASP A1073      43.257  44.408  13.013  1.00 84.82           H  
ATOM   4387  HB3 ASP A1073      41.661  44.033  13.705  1.00 84.82           H  
ATOM   4388  N   ASP A1074      40.926  43.186  10.805  1.00 87.40           N  
ATOM   4389  CA  ASP A1074      40.983  42.107   9.824  1.00 91.03           C  
ATOM   4390  C   ASP A1074      40.672  42.648   8.426  1.00 95.51           C  
ATOM   4391  O   ASP A1074      41.387  42.320   7.480  1.00 98.73           O  
ATOM   4392  CB  ASP A1074      40.023  40.960  10.203  1.00 94.05           C  
ATOM   4393  CG  ASP A1074      40.657  39.815  10.986  1.00111.09           C  
ATOM   4394  OD1 ASP A1074      41.592  40.080  11.786  1.00111.61           O  
ATOM   4395  OD2 ASP A1074      40.200  38.659  10.822  1.00121.47           O1-
ATOM   4396  H   ASP A1074      40.166  43.184  11.471  1.00 87.40           H  
ATOM   4397  HA  ASP A1074      41.994  41.699   9.819  1.00 91.03           H  
ATOM   4398  HB2 ASP A1074      39.608  40.550   9.283  1.00 94.05           H  
ATOM   4399  HB3 ASP A1074      39.220  41.379  10.809  1.00 94.05           H  
ATOM   4400  N   ALA A1075      39.633  43.497   8.299  1.00 88.86           N  
ATOM   4401  CA  ALA A1075      39.267  44.120   7.028  1.00 89.04           C  
ATOM   4402  C   ALA A1075      40.364  45.092   6.579  1.00 93.75           C  
ATOM   4403  O   ALA A1075      40.670  45.133   5.393  1.00 95.46           O  
ATOM   4404  CB  ALA A1075      37.932  44.836   7.157  1.00 87.31           C  
ATOM   4405  H   ALA A1075      39.083  43.712   9.118  1.00 88.86           H  
ATOM   4406  HA  ALA A1075      39.166  43.343   6.271  1.00 89.04           H  
ATOM   4407  HB1 ALA A1075      37.164  44.122   7.454  1.00 87.31           H  
ATOM   4408  HB2 ALA A1075      38.011  45.619   7.911  1.00 87.31           H  
ATOM   4409  HB3 ALA A1075      37.664  45.280   6.198  1.00 87.31           H  
ATOM   4410  N   LEU A1076      40.993  45.818   7.539  1.00 90.08           N  
ATOM   4411  CA  LEU A1076      42.072  46.788   7.305  1.00 91.68           C  
ATOM   4412  C   LEU A1076      43.334  46.128   6.785  1.00101.60           C  
ATOM   4413  O   LEU A1076      43.928  46.658   5.844  1.00105.11           O  
ATOM   4414  CB  LEU A1076      42.410  47.576   8.579  1.00 89.38           C  
ATOM   4415  CG  LEU A1076      42.515  49.095   8.439  1.00 93.63           C  
ATOM   4416  CD1 LEU A1076      42.285  49.767   9.769  1.00 91.52           C  
ATOM   4417  CD2 LEU A1076      43.860  49.525   7.881  1.00 99.05           C  
ATOM   4418  H   LEU A1076      40.694  45.680   8.494  1.00 90.08           H  
ATOM   4419  HA  LEU A1076      41.697  47.473   6.545  1.00 91.68           H  
ATOM   4420  HB2 LEU A1076      43.368  47.211   8.949  1.00 89.38           H  
ATOM   4421  HB3 LEU A1076      41.633  47.365   9.314  1.00 89.38           H  
ATOM   4422  HG  LEU A1076      41.742  49.403   7.734  1.00 93.63           H  
ATOM   4423 HD11 LEU A1076      41.307  49.481  10.157  1.00 91.52           H  
ATOM   4424 HD12 LEU A1076      43.059  49.457  10.471  1.00 91.52           H  
ATOM   4425 HD13 LEU A1076      42.322  50.849   9.641  1.00 91.52           H  
ATOM   4426 HD21 LEU A1076      44.651  49.228   8.570  1.00 99.05           H  
ATOM   4427 HD22 LEU A1076      44.022  49.048   6.914  1.00 99.05           H  
ATOM   4428 HD23 LEU A1076      43.873  50.608   7.758  1.00 99.05           H  
ATOM   4429  N   LYS A1077      43.751  44.986   7.388  1.00 99.58           N  
ATOM   4430  CA  LYS A1077      44.959  44.250   6.987  1.00104.18           C  
ATOM   4431  C   LYS A1077      44.780  43.612   5.596  1.00111.69           C  
ATOM   4432  O   LYS A1077      45.769  43.368   4.906  1.00115.42           O  
ATOM   4433  CB  LYS A1077      45.370  43.201   8.044  1.00107.52           C  
ATOM   4434  CG  LYS A1077      44.444  41.990   8.174  1.00129.83           C  
ATOM   4435  CD  LYS A1077      44.926  40.977   9.205  1.00144.81           C  
ATOM   4436  CE  LYS A1077      44.001  39.786   9.292  1.00155.16           C  
ATOM   4437  NZ  LYS A1077      44.422  38.833  10.352  1.00165.77           N1+
ATOM   4438  H   LYS A1077      43.202  44.622   8.154  1.00 99.58           H  
ATOM   4439  HA  LYS A1077      45.775  44.970   6.921  1.00104.18           H  
ATOM   4440  HB2 LYS A1077      45.407  43.699   9.013  1.00107.52           H  
ATOM   4441  HB3 LYS A1077      46.364  42.836   7.784  1.00107.52           H  
ATOM   4442  HG2 LYS A1077      44.381  41.495   7.205  1.00129.83           H  
ATOM   4443  HG3 LYS A1077      43.454  42.340   8.468  1.00129.83           H  
ATOM   4444  HD2 LYS A1077      44.972  41.461  10.181  1.00144.81           H  
ATOM   4445  HD3 LYS A1077      45.921  40.632   8.923  1.00144.81           H  
ATOM   4446  HE2 LYS A1077      44.002  39.269   8.333  1.00155.16           H  
ATOM   4447  HE3 LYS A1077      42.994  40.138   9.514  1.00155.16           H  
ATOM   4448  HZ1 LYS A1077      45.355  38.501  10.155  1.00165.77           H  
ATOM   4449  HZ2 LYS A1077      44.413  39.300  11.248  1.00165.77           H  
ATOM   4450  HZ3 LYS A1077      43.784  38.050  10.374  1.00165.77           H  
ATOM   4451  N   LEU A1078      43.516  43.363   5.196  1.00107.40           N  
ATOM   4452  CA  LEU A1078      43.119  42.805   3.900  1.00110.55           C  
ATOM   4453  C   LEU A1078      43.142  43.901   2.840  1.00114.94           C  
ATOM   4454  O   LEU A1078      43.533  43.650   1.697  1.00119.00           O  
ATOM   4455  CB  LEU A1078      41.708  42.204   4.013  1.00108.80           C  
ATOM   4456  CG  LEU A1078      41.566  40.684   4.094  1.00116.21           C  
ATOM   4457  CD1 LEU A1078      42.378  40.085   5.252  1.00116.84           C  
ATOM   4458  CD2 LEU A1078      40.113  40.310   4.266  1.00116.47           C  
ATOM   4459  H   LEU A1078      42.776  43.581   5.848  1.00107.40           H  
ATOM   4460  HA  LEU A1078      43.818  42.021   3.609  1.00110.55           H  
ATOM   4461  HB2 LEU A1078      41.147  42.533   3.138  1.00108.80           H  
ATOM   4462  HB3 LEU A1078      41.253  42.618   4.913  1.00108.80           H  
ATOM   4463  HG  LEU A1078      41.956  40.276   3.161  1.00116.21           H  
ATOM   4464 HD11 LEU A1078      43.428  40.351   5.135  1.00116.84           H  
ATOM   4465 HD12 LEU A1078      42.006  40.479   6.198  1.00116.84           H  
ATOM   4466 HD13 LEU A1078      42.275  39.000   5.245  1.00116.84           H  
ATOM   4467 HD21 LEU A1078      39.739  40.725   5.202  1.00116.47           H  
ATOM   4468 HD22 LEU A1078      39.534  40.710   3.434  1.00116.47           H  
ATOM   4469 HD23 LEU A1078      40.017  39.224   4.286  1.00116.47           H  
ATOM   4470  N   ALA A1079      42.724  45.120   3.236  1.00107.44           N  
ATOM   4471  CA  ALA A1079      42.698  46.320   2.402  1.00108.55           C  
ATOM   4472  C   ALA A1079      44.117  46.840   2.159  1.00115.87           C  
ATOM   4473  O   ALA A1079      44.365  47.454   1.119  1.00119.53           O  
ATOM   4474  CB  ALA A1079      41.848  47.394   3.059  1.00105.06           C  
ATOM   4475  H   ALA A1079      42.402  45.212   4.189  1.00107.44           H  
ATOM   4476  HA  ALA A1079      42.258  46.062   1.438  1.00108.55           H  
ATOM   4477  HB1 ALA A1079      40.836  47.017   3.205  1.00105.06           H  
ATOM   4478  HB2 ALA A1079      42.280  47.659   4.024  1.00105.06           H  
ATOM   4479  HB3 ALA A1079      41.819  48.276   2.419  1.00105.06           H  
ATOM   4480  N   ASN A1080      45.043  46.587   3.112  1.00111.38           N  
ATOM   4481  CA  ASN A1080      46.454  46.975   3.023  1.00115.03           C  
ATOM   4482  C   ASN A1080      47.236  46.000   2.119  1.00125.08           C  
ATOM   4483  O   ASN A1080      48.161  46.417   1.414  1.00129.54           O  
ATOM   4484  CB  ASN A1080      47.082  47.044   4.416  1.00112.46           C  
ATOM   4485  CG  ASN A1080      46.721  48.278   5.220  1.00131.62           C  
ATOM   4486  OD1 ASN A1080      46.361  49.337   4.684  1.00127.22           O  
ATOM   4487  ND2 ASN A1080      46.862  48.185   6.534  1.00118.74           N  
ATOM   4488  H   ASN A1080      44.742  46.097   3.942  1.00111.38           H  
ATOM   4489  HA  ASN A1080      46.506  47.967   2.574  1.00115.03           H  
ATOM   4490  HB2 ASN A1080      48.166  47.021   4.300  1.00112.46           H  
ATOM   4491  HB3 ASN A1080      46.758  46.168   4.977  1.00112.46           H  
ATOM   4492 HD21 ASN A1080      46.675  48.986   7.120  1.00118.74           H  
ATOM   4493 HD22 ASN A1080      47.156  47.313   6.950  1.00118.74           H  
ATOM   4494  N   GLU A1081      46.849  44.704   2.138  1.00121.43           N  
ATOM   4495  CA  GLU A1081      47.443  43.643   1.324  1.00126.39           C  
ATOM   4496  C   GLU A1081      47.022  43.799  -0.138  1.00134.09           C  
ATOM   4497  O   GLU A1081      47.757  43.382  -1.033  1.00140.05           O  
ATOM   4498  CB  GLU A1081      46.997  42.235   1.844  1.00  0.00           C  
ATOM   4499  CG  GLU A1081      47.681  41.068   1.120  1.00  0.00           C  
ATOM   4500  CD  GLU A1081      47.327  39.732   1.776  1.00  0.00           C  
ATOM   4501  OE1 GLU A1081      48.036  39.178   2.612  1.00  0.00           O  
ATOM   4502  OE2 GLU A1081      46.138  39.214   1.351  1.00  0.00           O1-
ATOM   4503  H   GLU A1081      45.872  44.484   2.278  1.00121.43           H  
ATOM   4504  HA  GLU A1081      48.527  43.724   1.400  1.00126.39           H  
ATOM   4505  HB2 GLU A1081      45.920  42.142   1.706  1.00  0.00           H  
ATOM   4506  HB3 GLU A1081      47.234  42.169   2.905  1.00  0.00           H  
ATOM   4507  HG2 GLU A1081      48.761  41.208   1.159  1.00  0.00           H  
ATOM   4508  HG3 GLU A1081      47.354  41.052   0.081  1.00  0.00           H  
ATOM   4509  N   GLY A1082      45.855  44.403  -0.360  1.00127.51           N  
ATOM   4510  CA  GLY A1082      45.329  44.669  -1.692  1.00130.91           C  
ATOM   4511  C   GLY A1082      43.870  44.328  -1.898  1.00132.30           C  
ATOM   4512  O   GLY A1082      43.098  45.185  -2.336  1.00131.74           O  
ATOM   4513  H   GLY A1082      45.306  44.692   0.437  1.00127.51           H  
ATOM   4514  HA2 GLY A1082      45.913  44.088  -2.406  1.00130.91           H  
ATOM   4515  HA3 GLY A1082      45.457  45.732  -1.897  1.00130.91           H  
ATOM   4516  N   LYS A1083      43.493  43.064  -1.599  1.00127.64           N  
ATOM   4517  CA  LYS A1083      42.153  42.486  -1.775  1.00125.97           C  
ATOM   4518  C   LYS A1083      41.042  43.394  -1.209  1.00123.72           C  
ATOM   4519  O   LYS A1083      40.896  43.510   0.006  1.00118.76           O  
ATOM   4520  CB  LYS A1083      42.086  41.082  -1.149  1.00128.02           C  
ATOM   4521  CG  LYS A1083      41.545  40.035  -2.112  1.00145.91           C  
ATOM   4522  CD  LYS A1083      41.800  38.614  -1.624  1.00157.04           C  
ATOM   4523  CE  LYS A1083      41.303  37.572  -2.600  1.00172.22           C  
ATOM   4524  NZ  LYS A1083      42.209  37.420  -3.772  1.00187.22           N1+
ATOM   4525  H   LYS A1083      44.203  42.456  -1.216  1.00127.64           H  
ATOM   4526  HA  LYS A1083      41.976  42.403  -2.847  1.00125.97           H  
ATOM   4527  HB2 LYS A1083      41.436  41.121  -0.275  1.00128.02           H  
ATOM   4528  HB3 LYS A1083      43.090  40.788  -0.843  1.00128.02           H  
ATOM   4529  HG2 LYS A1083      42.029  40.165  -3.080  1.00145.91           H  
ATOM   4530  HG3 LYS A1083      40.470  40.181  -2.221  1.00145.91           H  
ATOM   4531  HD2 LYS A1083      41.289  38.474  -0.672  1.00157.04           H  
ATOM   4532  HD3 LYS A1083      42.873  38.479  -1.484  1.00157.04           H  
ATOM   4533  HE2 LYS A1083      40.316  37.867  -2.956  1.00172.22           H  
ATOM   4534  HE3 LYS A1083      41.232  36.614  -2.085  1.00172.22           H  
ATOM   4535  HZ1 LYS A1083      42.282  38.303  -4.258  1.00187.22           H  
ATOM   4536  HZ2 LYS A1083      43.124  37.133  -3.455  1.00187.22           H  
ATOM   4537  HZ3 LYS A1083      41.835  36.721  -4.398  1.00187.22           H  
ATOM   4538  N   VAL A1084      40.282  44.048  -2.113  1.00120.98           N  
ATOM   4539  CA  VAL A1084      39.205  44.993  -1.783  1.00116.40           C  
ATOM   4540  C   VAL A1084      37.876  44.275  -1.538  1.00117.34           C  
ATOM   4541  O   VAL A1084      37.199  44.612  -0.570  1.00113.01           O  
ATOM   4542  CB  VAL A1084      39.031  46.145  -2.815  1.00123.21           C  
ATOM   4543  CG1 VAL A1084      40.207  47.101  -2.758  1.00123.52           C  
ATOM   4544  CG2 VAL A1084      38.825  45.631  -4.241  1.00129.55           C  
ATOM   4545  H   VAL A1084      40.467  43.875  -3.091  1.00120.98           H  
ATOM   4546  HA  VAL A1084      39.521  45.468  -0.854  1.00116.40           H  
ATOM   4547  HB  VAL A1084      38.124  46.682  -2.536  1.00123.21           H  
ATOM   4548 HG11 VAL A1084      40.308  47.493  -1.746  1.00123.52           H  
ATOM   4549 HG12 VAL A1084      41.119  46.572  -3.036  1.00123.52           H  
ATOM   4550 HG13 VAL A1084      40.039  47.925  -3.452  1.00123.52           H  
ATOM   4551 HG21 VAL A1084      39.712  45.085  -4.562  1.00129.55           H  
ATOM   4552 HG22 VAL A1084      37.961  44.967  -4.267  1.00129.55           H  
ATOM   4553 HG23 VAL A1084      38.655  46.474  -4.910  1.00129.55           H  
ATOM   4554  N   LYS A1085      37.504  43.307  -2.399  1.00116.52           N  
ATOM   4555  CA  LYS A1085      36.265  42.537  -2.281  1.00115.64           C  
ATOM   4556  C   LYS A1085      36.257  41.730  -0.982  1.00115.26           C  
ATOM   4557  O   LYS A1085      35.215  41.632  -0.334  1.00111.55           O  
ATOM   4558  CB  LYS A1085      36.105  41.559  -3.485  1.00  0.00           C  
ATOM   4559  CG  LYS A1085      36.264  42.223  -4.864  1.00  0.00           C  
ATOM   4560  CD  LYS A1085      35.339  43.430  -5.090  1.00  0.00           C  
ATOM   4561  CE  LYS A1085      35.509  43.966  -6.514  1.00  0.00           C  
ATOM   4562  NZ  LYS A1085      34.613  45.106  -6.767  1.00  0.00           N1+
ATOM   4563  H   LYS A1085      37.432  43.937  -3.187  1.00116.52           H  
ATOM   4564  HA  LYS A1085      35.435  43.243  -2.277  1.00115.64           H  
ATOM   4565  HB2 LYS A1085      35.113  41.112  -3.433  1.00  0.00           H  
ATOM   4566  HB3 LYS A1085      36.861  40.778  -3.393  1.00  0.00           H  
ATOM   4567  HG2 LYS A1085      36.047  41.479  -5.631  1.00  0.00           H  
ATOM   4568  HG3 LYS A1085      37.295  42.560  -4.966  1.00  0.00           H  
ATOM   4569  HD2 LYS A1085      35.590  44.215  -4.377  1.00  0.00           H  
ATOM   4570  HD3 LYS A1085      34.304  43.122  -4.943  1.00  0.00           H  
ATOM   4571  HE2 LYS A1085      35.279  43.170  -7.222  1.00  0.00           H  
ATOM   4572  HE3 LYS A1085      36.542  44.287  -6.651  1.00  0.00           H  
ATOM   4573  HZ1 LYS A1085      33.655  44.816  -6.643  1.00  0.00           H  
ATOM   4574  HZ2 LYS A1085      34.826  45.852  -6.120  1.00  0.00           H  
ATOM   4575  HZ3 LYS A1085      34.745  45.434  -7.713  1.00  0.00           H  
ATOM   4576  N   GLU A1086      37.433  41.185  -0.592  1.00112.42           N  
ATOM   4577  CA  GLU A1086      37.624  40.409   0.635  1.00109.54           C  
ATOM   4578  C   GLU A1086      37.540  41.311   1.854  1.00107.41           C  
ATOM   4579  O   GLU A1086      37.024  40.880   2.883  1.00105.32           O  
ATOM   4580  CB  GLU A1086      38.972  39.673   0.614  1.00113.87           C  
ATOM   4581  CG  GLU A1086      38.851  38.161   0.744  1.00127.97           C  
ATOM   4582  CD  GLU A1086      38.834  37.606   2.159  1.00146.40           C  
ATOM   4583  OE1 GLU A1086      39.687  36.739   2.457  1.00141.60           O  
ATOM   4584  OE2 GLU A1086      37.961  38.015   2.961  1.00133.07           O1-
ATOM   4585  H   GLU A1086      38.235  41.323  -1.190  1.00112.42           H  
ATOM   4586  HA  GLU A1086      36.828  39.667   0.691  1.00109.54           H  
ATOM   4587  HB2 GLU A1086      39.577  40.041   1.442  1.00113.87           H  
ATOM   4588  HB3 GLU A1086      39.471  39.898  -0.329  1.00113.87           H  
ATOM   4589  HG2 GLU A1086      39.697  37.714   0.222  1.00127.97           H  
ATOM   4590  HG3 GLU A1086      37.923  37.859   0.258  1.00127.97           H  
ATOM   4591  N   ALA A1087      38.044  42.562   1.735  1.00101.25           N  
ATOM   4592  CA  ALA A1087      38.017  43.576   2.790  1.00 95.61           C  
ATOM   4593  C   ALA A1087      36.601  44.106   2.989  1.00 95.85           C  
ATOM   4594  O   ALA A1087      36.210  44.371   4.125  1.00 92.88           O  
ATOM   4595  CB  ALA A1087      38.959  44.719   2.445  1.00 96.91           C  
ATOM   4596  H   ALA A1087      38.469  42.814   0.854  1.00101.25           H  
ATOM   4597  HA  ALA A1087      38.348  43.114   3.720  1.00 95.61           H  
ATOM   4598  HB1 ALA A1087      39.971  44.332   2.324  1.00 96.91           H  
ATOM   4599  HB2 ALA A1087      38.636  45.188   1.516  1.00 96.91           H  
ATOM   4600  HB3 ALA A1087      38.945  45.456   3.248  1.00 96.91           H  
ATOM   4601  N   GLN A1088      35.838  44.269   1.885  1.00 93.10           N  
ATOM   4602  CA  GLN A1088      34.448  44.744   1.891  1.00 91.06           C  
ATOM   4603  C   GLN A1088      33.547  43.725   2.565  1.00 93.13           C  
ATOM   4604  O   GLN A1088      32.616  44.108   3.271  1.00 90.22           O  
ATOM   4605  CB  GLN A1088      33.949  45.018   0.462  1.00 96.14           C  
ATOM   4606  CG  GLN A1088      34.486  46.297  -0.163  1.00101.39           C  
ATOM   4607  CD  GLN A1088      33.981  46.477  -1.567  1.00121.38           C  
ATOM   4608  OE1 GLN A1088      34.277  45.688  -2.472  1.00122.59           O  
ATOM   4609  NE2 GLN A1088      33.209  47.531  -1.783  1.00112.31           N  
ATOM   4610  H   GLN A1088      36.254  44.048   0.991  1.00 93.10           H  
ATOM   4611  HA  GLN A1088      34.416  45.679   2.451  1.00 91.06           H  
ATOM   4612  HB2 GLN A1088      32.861  45.083   0.489  1.00 96.14           H  
ATOM   4613  HB3 GLN A1088      34.247  44.180  -0.169  1.00 96.14           H  
ATOM   4614  HG2 GLN A1088      35.575  46.253  -0.181  1.00101.39           H  
ATOM   4615  HG3 GLN A1088      34.167  47.147   0.440  1.00101.39           H  
ATOM   4616 HE21 GLN A1088      32.844  47.709  -2.708  1.00112.31           H  
ATOM   4617 HE22 GLN A1088      32.985  48.157  -1.023  1.00112.31           H  
ATOM   4618  N   ALA A1089      33.834  42.428   2.333  1.00 92.26           N  
ATOM   4619  CA  ALA A1089      33.129  41.277   2.891  1.00 92.50           C  
ATOM   4620  C   ALA A1089      33.511  41.081   4.351  1.00 93.36           C  
ATOM   4621  O   ALA A1089      32.638  40.754   5.154  1.00 93.11           O  
ATOM   4622  CB  ALA A1089      33.444  40.024   2.088  1.00 97.50           C  
ATOM   4623  H   ALA A1089      34.609  42.234   1.715  1.00 92.26           H  
ATOM   4624  HA  ALA A1089      32.057  41.464   2.835  1.00 92.50           H  
ATOM   4625  HB1 ALA A1089      33.147  40.173   1.050  1.00 97.50           H  
ATOM   4626  HB2 ALA A1089      34.514  39.822   2.134  1.00 97.50           H  
ATOM   4627  HB3 ALA A1089      32.897  39.178   2.504  1.00 97.50           H  
ATOM   4628  N   ALA A1090      34.802  41.296   4.703  1.00 88.23           N  
ATOM   4629  CA  ALA A1090      35.288  41.197   6.086  1.00 85.72           C  
ATOM   4630  C   ALA A1090      34.641  42.286   6.959  1.00 86.71           C  
ATOM   4631  O   ALA A1090      34.315  42.025   8.113  1.00 85.29           O  
ATOM   4632  CB  ALA A1090      36.801  41.311   6.128  1.00 86.65           C  
ATOM   4633  H   ALA A1090      35.463  41.536   3.978  1.00 88.23           H  
ATOM   4634  HA  ALA A1090      35.006  40.222   6.483  1.00 85.72           H  
ATOM   4635  HB1 ALA A1090      37.242  40.520   5.522  1.00 86.65           H  
ATOM   4636  HB2 ALA A1090      37.103  42.281   5.734  1.00 86.65           H  
ATOM   4637  HB3 ALA A1090      37.144  41.214   7.158  1.00 86.65           H  
ATOM   4638  N   ALA A1091      34.419  43.486   6.383  1.00 82.66           N  
ATOM   4639  CA  ALA A1091      33.740  44.612   7.023  1.00 80.28           C  
ATOM   4640  C   ALA A1091      32.246  44.323   7.139  1.00 83.81           C  
ATOM   4641  O   ALA A1091      31.640  44.656   8.156  1.00 81.79           O  
ATOM   4642  CB  ALA A1091      33.971  45.890   6.225  1.00 81.40           C  
ATOM   4643  H   ALA A1091      34.747  43.617   5.437  1.00 82.66           H  
ATOM   4644  HA  ALA A1091      34.150  44.749   8.023  1.00 80.28           H  
ATOM   4645  HB1 ALA A1091      35.040  46.092   6.163  1.00 81.40           H  
ATOM   4646  HB2 ALA A1091      33.566  45.769   5.220  1.00 81.40           H  
ATOM   4647  HB3 ALA A1091      33.472  46.723   6.720  1.00 81.40           H  
ATOM   4648  N   GLU A1092      31.666  43.656   6.114  1.00 82.90           N  
ATOM   4649  CA  GLU A1092      30.253  43.263   6.069  1.00 84.22           C  
ATOM   4650  C   GLU A1092      29.914  42.255   7.173  1.00 86.56           C  
ATOM   4651  O   GLU A1092      28.745  42.149   7.538  1.00 87.72           O  
ATOM   4652  CB  GLU A1092      29.880  42.694   4.694  1.00 89.72           C  
ATOM   4653  CG  GLU A1092      29.371  43.740   3.714  1.00105.61           C  
ATOM   4654  CD  GLU A1092      27.895  44.073   3.827  1.00134.00           C  
ATOM   4655  OE1 GLU A1092      27.575  45.169   4.340  1.00127.12           O  
ATOM   4656  OE2 GLU A1092      27.058  43.248   3.391  1.00132.44           O1-
ATOM   4657  H   GLU A1092      32.247  43.412   5.325  1.00 82.90           H  
ATOM   4658  HA  GLU A1092      29.663  44.163   6.241  1.00 84.22           H  
ATOM   4659  HB2 GLU A1092      29.101  41.945   4.832  1.00 89.72           H  
ATOM   4660  HB3 GLU A1092      30.765  42.223   4.265  1.00 89.72           H  
ATOM   4661  HG2 GLU A1092      29.557  43.374   2.704  1.00105.61           H  
ATOM   4662  HG3 GLU A1092      29.936  44.657   3.877  1.00105.61           H  
ATOM   4663  N   GLN A1093      30.931  41.560   7.737  1.00 80.84           N  
ATOM   4664  CA  GLN A1093      30.771  40.608   8.840  1.00 81.26           C  
ATOM   4665  C   GLN A1093      30.254  41.280  10.125  1.00 83.07           C  
ATOM   4666  O   GLN A1093      29.674  40.599  10.971  1.00 82.92           O  
ATOM   4667  CB  GLN A1093      32.086  39.873   9.127  1.00 82.85           C  
ATOM   4668  CG  GLN A1093      32.313  38.647   8.240  1.00 94.35           C  
ATOM   4669  CD  GLN A1093      31.297  37.563   8.496  1.00104.39           C  
ATOM   4670  OE1 GLN A1093      31.283  36.923   9.557  1.00101.64           O  
ATOM   4671  NE2 GLN A1093      30.405  37.366   7.539  1.00 89.36           N  
ATOM   4672  H   GLN A1093      31.862  41.708   7.373  1.00 80.84           H  
ATOM   4673  HA  GLN A1093      30.020  39.886   8.519  1.00 81.26           H  
ATOM   4674  HB2 GLN A1093      32.078  39.548  10.167  1.00 82.85           H  
ATOM   4675  HB3 GLN A1093      32.910  40.569   8.970  1.00 82.85           H  
ATOM   4676  HG2 GLN A1093      33.308  38.249   8.439  1.00 94.35           H  
ATOM   4677  HG3 GLN A1093      32.245  38.952   7.196  1.00 94.35           H  
ATOM   4678 HE21 GLN A1093      30.449  37.908   6.688  1.00 89.36           H  
ATOM   4679 HE22 GLN A1093      29.680  36.674   7.660  1.00 89.36           H  
ATOM   4680  N   LEU A1094      30.419  42.624  10.246  1.00 78.34           N  
ATOM   4681  CA  LEU A1094      29.908  43.419  11.366  1.00 76.63           C  
ATOM   4682  C   LEU A1094      28.375  43.477  11.319  1.00 82.57           C  
ATOM   4683  O   LEU A1094      27.747  43.838  12.316  1.00 82.67           O  
ATOM   4684  CB  LEU A1094      30.488  44.837  11.345  1.00 74.20           C  
ATOM   4685  CG  LEU A1094      31.998  44.994  11.549  1.00 77.28           C  
ATOM   4686  CD1 LEU A1094      32.456  46.342  11.053  1.00 75.23           C  
ATOM   4687  CD2 LEU A1094      32.394  44.815  13.016  1.00 79.04           C  
ATOM   4688  H   LEU A1094      30.926  43.105   9.517  1.00 78.34           H  
ATOM   4689  HA  LEU A1094      30.219  42.937  12.293  1.00 76.63           H  
ATOM   4690  HB2 LEU A1094      29.993  45.403  12.134  1.00 74.20           H  
ATOM   4691  HB3 LEU A1094      30.244  45.274  10.377  1.00 74.20           H  
ATOM   4692  HG  LEU A1094      32.489  44.210  10.972  1.00 77.28           H  
ATOM   4693 HD11 LEU A1094      32.197  46.449  10.000  1.00 75.23           H  
ATOM   4694 HD12 LEU A1094      31.965  47.127  11.629  1.00 75.23           H  
ATOM   4695 HD13 LEU A1094      33.536  46.425  11.172  1.00 75.23           H  
ATOM   4696 HD21 LEU A1094      31.916  45.587  13.618  1.00 79.04           H  
ATOM   4697 HD22 LEU A1094      32.072  43.833  13.362  1.00 79.04           H  
ATOM   4698 HD23 LEU A1094      33.477  44.897  13.113  1.00 79.04           H  
ATOM   4699  N   LYS A1095      27.781  43.091  10.157  1.00 80.94           N  
ATOM   4700  CA  LYS A1095      26.341  43.040   9.902  1.00 82.92           C  
ATOM   4701  C   LYS A1095      25.733  41.623  10.163  1.00 90.87           C  
ATOM   4702  O   LYS A1095      24.532  41.439   9.928  1.00 94.54           O  
ATOM   4703  CB  LYS A1095      26.048  43.454   8.414  1.00  0.00           C  
ATOM   4704  CG  LYS A1095      24.667  44.102   8.219  1.00  0.00           C  
ATOM   4705  CD  LYS A1095      24.574  44.770   6.839  1.00  0.00           C  
ATOM   4706  CE  LYS A1095      23.296  45.607   6.711  1.00  0.00           C  
ATOM   4707  NZ  LYS A1095      23.330  46.445   5.501  1.00  0.00           N1+
ATOM   4708  H   LYS A1095      28.266  42.443   9.552  1.00 80.94           H  
ATOM   4709  HA  LYS A1095      25.872  43.737  10.596  1.00 82.92           H  
ATOM   4710  HB2 LYS A1095      26.102  42.562   7.789  1.00  0.00           H  
ATOM   4711  HB3 LYS A1095      26.812  44.166   8.097  1.00  0.00           H  
ATOM   4712  HG2 LYS A1095      24.512  44.855   8.992  1.00  0.00           H  
ATOM   4713  HG3 LYS A1095      23.898  43.335   8.300  1.00  0.00           H  
ATOM   4714  HD2 LYS A1095      24.570  43.997   6.070  1.00  0.00           H  
ATOM   4715  HD3 LYS A1095      25.439  45.418   6.699  1.00  0.00           H  
ATOM   4716  HE2 LYS A1095      23.202  46.249   7.587  1.00  0.00           H  
ATOM   4717  HE3 LYS A1095      22.437  44.938   6.657  1.00  0.00           H  
ATOM   4718  HZ1 LYS A1095      24.124  47.068   5.545  1.00  0.00           H  
ATOM   4719  HZ2 LYS A1095      23.408  45.856   4.685  1.00  0.00           H  
ATOM   4720  HZ3 LYS A1095      22.480  46.989   5.444  1.00  0.00           H  
ATOM   4721  N   THR A1096      26.529  40.644  10.686  1.00 86.20           N  
ATOM   4722  CA  THR A1096      25.987  39.320  11.050  1.00 89.45           C  
ATOM   4723  C   THR A1096      25.128  39.492  12.307  1.00 94.02           C  
ATOM   4724  O   THR A1096      25.417  40.378  13.111  1.00 91.02           O  
ATOM   4725  CB  THR A1096      27.085  38.248  11.256  1.00 96.78           C  
ATOM   4726  OG1 THR A1096      27.938  38.604  12.346  1.00 94.46           O  
ATOM   4727  CG2 THR A1096      27.895  37.957   9.993  1.00 93.65           C  
ATOM   4728  H   THR A1096      27.512  40.830  10.827  1.00 86.20           H  
ATOM   4729  HA  THR A1096      25.383  38.949  10.222  1.00 89.45           H  
ATOM   4730  HB  THR A1096      26.569  37.319  11.499  1.00 96.78           H  
ATOM   4731 HG21 THR A1096      27.221  37.658   9.190  1.00 93.65           H  
ATOM   4732 HG22 THR A1096      28.439  38.854   9.696  1.00 93.65           H  
ATOM   4733 HG23 THR A1096      28.602  37.152  10.192  1.00 93.65           H  
ATOM   4734  HG1 THR A1096      28.382  39.422  12.112  1.00 94.46           H  
ATOM   4735  N   THR A1097      24.087  38.664  12.484  1.00 95.57           N  
ATOM   4736  CA  THR A1097      23.165  38.756  13.629  1.00 97.91           C  
ATOM   4737  C   THR A1097      23.909  38.798  14.975  1.00101.19           C  
ATOM   4738  O   THR A1097      23.514  39.584  15.837  1.00101.10           O  
ATOM   4739  CB  THR A1097      22.136  37.635  13.615  1.00108.85           C  
ATOM   4740  OG1 THR A1097      22.820  36.387  13.648  1.00112.97           O  
ATOM   4741  CG2 THR A1097      21.209  37.705  12.408  1.00108.30           C  
ATOM   4742  H   THR A1097      23.928  37.941  11.797  1.00 95.57           H  
ATOM   4743  HA  THR A1097      22.634  39.702  13.521  1.00 97.91           H  
ATOM   4744  HB  THR A1097      21.501  37.744  14.495  1.00108.85           H  
ATOM   4745 HG21 THR A1097      20.693  38.665  12.402  1.00108.30           H  
ATOM   4746 HG22 THR A1097      21.794  37.601  11.494  1.00108.30           H  
ATOM   4747 HG23 THR A1097      20.477  36.899  12.465  1.00108.30           H  
ATOM   4748  HG1 THR A1097      22.157  35.693  13.662  1.00112.97           H  
ATOM   4749  N   ARG A1098      25.003  38.009  15.132  1.00 96.89           N  
ATOM   4750  CA  ARG A1098      25.820  37.986  16.349  1.00 95.46           C  
ATOM   4751  C   ARG A1098      26.533  39.326  16.546  1.00 94.01           C  
ATOM   4752  O   ARG A1098      26.396  39.917  17.613  1.00 93.83           O  
ATOM   4753  CB  ARG A1098      26.840  36.832  16.327  1.00 97.29           C  
ATOM   4754  CG  ARG A1098      27.431  36.520  17.705  1.00109.02           C  
ATOM   4755  CD  ARG A1098      28.908  36.172  17.645  1.00119.81           C  
ATOM   4756  NE  ARG A1098      29.481  36.026  18.988  1.00132.13           N  
ATOM   4757  CZ  ARG A1098      30.764  35.779  19.244  1.00144.65           C  
ATOM   4758  NH1 ARG A1098      31.634  35.641  18.250  1.00131.46           N  
ATOM   4759  NH2 ARG A1098      31.187  35.669  20.496  1.00129.27           N1+
ATOM   4760  H   ARG A1098      25.269  37.404  14.368  1.00 96.89           H  
ATOM   4761  HA  ARG A1098      25.148  37.819  17.191  1.00 95.46           H  
ATOM   4762  HB2 ARG A1098      27.654  37.102  15.655  1.00 97.29           H  
ATOM   4763  HB3 ARG A1098      26.342  35.937  15.953  1.00 97.29           H  
ATOM   4764  HG2 ARG A1098      26.891  35.675  18.133  1.00109.02           H  
ATOM   4765  HG3 ARG A1098      27.304  37.394  18.344  1.00109.02           H  
ATOM   4766  HD2 ARG A1098      29.438  36.966  17.118  1.00119.81           H  
ATOM   4767  HD3 ARG A1098      29.029  35.233  17.104  1.00119.81           H  
ATOM   4768  HE  ARG A1098      28.856  36.120  19.776  1.00132.13           H  
ATOM   4769 HH11 ARG A1098      31.324  35.723  17.292  1.00131.46           H  
ATOM   4770 HH12 ARG A1098      32.606  35.454  18.452  1.00131.46           H  
ATOM   4771 HH21 ARG A1098      32.161  35.482  20.685  1.00129.27           H  
ATOM   4772 HH22 ARG A1098      30.535  35.772  21.260  1.00129.27           H  
ATOM   4773  N   ASN A1099      27.264  39.814  15.513  1.00 86.83           N  
ATOM   4774  CA  ASN A1099      28.024  41.072  15.542  1.00 81.91           C  
ATOM   4775  C   ASN A1099      27.122  42.306  15.664  1.00 85.76           C  
ATOM   4776  O   ASN A1099      27.550  43.306  16.246  1.00 83.19           O  
ATOM   4777  CB  ASN A1099      28.932  41.190  14.320  1.00 77.93           C  
ATOM   4778  CG  ASN A1099      30.228  40.422  14.468  1.00 93.97           C  
ATOM   4779  OD1 ASN A1099      30.716  40.178  15.574  1.00 87.51           O  
ATOM   4780  ND2 ASN A1099      30.830  40.030  13.357  1.00 84.18           N  
ATOM   4781  H   ASN A1099      27.288  39.273  14.661  1.00 86.83           H  
ATOM   4782  HA  ASN A1099      28.643  41.040  16.439  1.00 81.91           H  
ATOM   4783  HB2 ASN A1099      29.168  42.243  14.163  1.00 77.93           H  
ATOM   4784  HB3 ASN A1099      28.397  40.805  13.452  1.00 77.93           H  
ATOM   4785 HD21 ASN A1099      31.702  39.523  13.407  1.00 84.18           H  
ATOM   4786 HD22 ASN A1099      30.417  40.238  12.459  1.00 84.18           H  
ATOM   4787  N   ALA A1100      25.878  42.233  15.142  1.00 84.86           N  
ATOM   4788  CA  ALA A1100      24.891  43.307  15.263  1.00 84.56           C  
ATOM   4789  C   ALA A1100      24.362  43.348  16.697  1.00 90.09           C  
ATOM   4790  O   ALA A1100      24.197  44.438  17.252  1.00 88.80           O  
ATOM   4791  CB  ALA A1100      23.752  43.095  14.280  1.00 88.21           C  
ATOM   4792  H   ALA A1100      25.616  41.395  14.643  1.00 84.86           H  
ATOM   4793  HA  ALA A1100      25.365  44.260  15.029  1.00 84.56           H  
ATOM   4794  HB1 ALA A1100      24.147  43.079  13.264  1.00 88.21           H  
ATOM   4795  HB2 ALA A1100      23.260  42.146  14.493  1.00 88.21           H  
ATOM   4796  HB3 ALA A1100      23.032  43.908  14.377  1.00 88.21           H  
ATOM   4797  N   TYR A1101      24.135  42.149  17.307  1.00 89.33           N  
ATOM   4798  CA  TYR A1101      23.666  41.984  18.692  1.00 91.92           C  
ATOM   4799  C   TYR A1101      24.707  42.534  19.670  1.00 91.99           C  
ATOM   4800  O   TYR A1101      24.333  43.195  20.638  1.00 91.74           O  
ATOM   4801  CB  TYR A1101      23.335  40.515  19.003  1.00  0.00           C  
ATOM   4802  CG  TYR A1101      22.946  40.323  20.459  1.00  0.00           C  
ATOM   4803  CD1 TYR A1101      21.716  40.829  20.925  1.00  0.00           C  
ATOM   4804  CE1 TYR A1101      21.410  40.798  22.297  1.00  0.00           C  
ATOM   4805  CZ  TYR A1101      22.340  40.256  23.215  1.00  0.00           C  
ATOM   4806  OH  TYR A1101      22.067  40.262  24.552  1.00  0.00           O  
ATOM   4807  CE2 TYR A1101      23.565  39.727  22.744  1.00  0.00           C  
ATOM   4808  CD2 TYR A1101      23.863  39.765  21.371  1.00  0.00           C  
ATOM   4809  H   TYR A1101      23.389  41.894  16.673  1.00 89.33           H  
ATOM   4810  HA  TYR A1101      22.744  42.553  18.810  1.00 91.92           H  
ATOM   4811  HB2 TYR A1101      22.510  40.191  18.368  1.00  0.00           H  
ATOM   4812  HB3 TYR A1101      24.203  39.893  18.775  1.00  0.00           H  
ATOM   4813  HD1 TYR A1101      21.018  41.278  20.234  1.00  0.00           H  
ATOM   4814  HD2 TYR A1101      24.817  39.395  21.024  1.00  0.00           H  
ATOM   4815  HE1 TYR A1101      20.475  41.207  22.649  1.00  0.00           H  
ATOM   4816  HE2 TYR A1101      24.282  39.315  23.438  1.00  0.00           H  
ATOM   4817  HH  TYR A1101      21.215  40.653  24.759  1.00  0.00           H  
ATOM   4818  N   ILE A1102      26.010  42.290  19.391  1.00 85.86           N  
ATOM   4819  CA  ILE A1102      27.135  42.795  20.185  1.00 83.71           C  
ATOM   4820  C   ILE A1102      27.098  44.342  20.149  1.00 86.56           C  
ATOM   4821  O   ILE A1102      27.085  44.962  21.210  1.00 87.45           O  
ATOM   4822  CB  ILE A1102      28.501  42.204  19.705  1.00 84.30           C  
ATOM   4823  CG1 ILE A1102      28.617  40.692  20.048  1.00 87.93           C  
ATOM   4824  CG2 ILE A1102      29.686  42.990  20.288  1.00 82.08           C  
ATOM   4825  CD1 ILE A1102      29.765  39.909  19.313  1.00 89.24           C  
ATOM   4826  H   ILE A1102      26.221  41.723  18.582  1.00 85.86           H  
ATOM   4827  HA  ILE A1102      27.037  42.466  21.220  1.00 83.71           H  
ATOM   4828  HB  ILE A1102      28.534  42.303  18.620  1.00 84.30           H  
ATOM   4829 HG12 ILE A1102      27.670  40.217  19.790  1.00 87.93           H  
ATOM   4830 HG13 ILE A1102      28.787  40.605  21.121  1.00 87.93           H  
ATOM   4831 HG21 ILE A1102      29.602  44.039  20.003  1.00 82.08           H  
ATOM   4832 HG22 ILE A1102      29.677  42.907  21.375  1.00 82.08           H  
ATOM   4833 HG23 ILE A1102      30.619  42.581  19.900  1.00 82.08           H  
ATOM   4834 HD11 ILE A1102      29.620  39.979  18.235  1.00 89.24           H  
ATOM   4835 HD12 ILE A1102      30.729  40.343  19.579  1.00 89.24           H  
ATOM   4836 HD13 ILE A1102      29.742  38.862  19.615  1.00 89.24           H  
ATOM   4837  N   GLN A1103      27.002  44.943  18.944  1.00 81.54           N  
ATOM   4838  CA  GLN A1103      26.927  46.394  18.747  1.00 80.15           C  
ATOM   4839  C   GLN A1103      25.718  47.002  19.486  1.00 87.99           C  
ATOM   4840  O   GLN A1103      25.871  48.028  20.151  1.00 87.74           O  
ATOM   4841  CB  GLN A1103      26.869  46.742  17.246  1.00 79.99           C  
ATOM   4842  CG  GLN A1103      26.947  48.246  16.969  1.00 97.02           C  
ATOM   4843  CD  GLN A1103      26.780  48.652  15.526  1.00117.52           C  
ATOM   4844  OE1 GLN A1103      26.027  49.580  15.216  1.00111.22           O  
ATOM   4845  NE2 GLN A1103      27.514  48.015  14.615  1.00110.86           N  
ATOM   4846  H   GLN A1103      26.980  44.354  18.124  1.00 81.54           H  
ATOM   4847  HA  GLN A1103      27.833  46.828  19.170  1.00 80.15           H  
ATOM   4848  HB2 GLN A1103      25.931  46.364  16.839  1.00 79.99           H  
ATOM   4849  HB3 GLN A1103      27.705  46.254  16.745  1.00 79.99           H  
ATOM   4850  HG2 GLN A1103      27.922  48.599  17.306  1.00 97.02           H  
ATOM   4851  HG3 GLN A1103      26.163  48.735  17.548  1.00 97.02           H  
ATOM   4852 HE21 GLN A1103      28.122  47.259  14.895  1.00110.86           H  
ATOM   4853 HE22 GLN A1103      27.462  48.288  13.644  1.00110.86           H  
ATOM   4854  N   LYS A1104      24.540  46.361  19.383  1.00 88.72           N  
ATOM   4855  CA  LYS A1104      23.300  46.800  20.027  1.00 92.87           C  
ATOM   4856  C   LYS A1104      23.422  46.725  21.562  1.00100.56           C  
ATOM   4857  O   LYS A1104      22.871  47.585  22.258  1.00101.85           O  
ATOM   4858  CB  LYS A1104      22.107  45.964  19.528  1.00 99.48           C  
ATOM   4859  CG  LYS A1104      20.777  46.710  19.593  1.00119.96           C  
ATOM   4860  CD  LYS A1104      19.691  46.036  18.763  1.00134.05           C
[truncated: 655,960 more chars]
